# Supplementary material for: Recurrence‐associated gene signature optimizes recurrence‐free survival prediction of colorectal cancer
Source: Mol Oncol. 2017 Sep 23;11(11):1544–60. doi: 10.1002/1878-0261.12117 (PMC5664005; doi:10.1002/1878-0261.12117)
Supplement: Supplementary file 7 — Table S1. The raw clinic information data for the three datasets. [file MOL2-11-1544-s007.xlsx]

## Sheet: GSE14333
Experiment Names	Subtypes	Dataset	Tumor location	AJCC#	Duke.stage	Age	Gender	dfs in months	censor	Adjxrt	Adjctx	Sample ID	Subtypes2	Assocation with BRAF mutant-like signature	Association with colon-crypt base/top	Association with Active or Inactive Wnt signaling	Association with FOLFIRI response signature
GSM358341	TA	GSE14333	Right	I	A	78	M	3.64	0	N	N	GSM358341	TA	KRAS and BRAF double wildtype association	Colon-crypt top	Active Wnt signaling	Associated with no response
GSM358342	Stem-like	GSE14333	Rectum	I	A	53	F	14.53	1	N	N	GSM358342	Stem-like	Unpredictable	Unpredictable	Unpredictable	Associated with response
GSM358343	Enterocyte	GSE14333	Left	I	A	80	F	16.47	0	N	N	GSM358343	Enterocyte	KRAS and BRAF double wildtype association	Unpredictable	Unpredictable	Associated with response
GSM358344	TA	GSE14333	Left	I	A	58	M	19.75	0	N	N	GSM358344	TA	KRAS and BRAF double wildtype association	Unpredictable	Unpredictable	Unpredictable
GSM358345												GSM358345
GSM358346	TA	GSE14333	Right	I	A	57	M	23.96	0	N	N	GSM358346	TA	KRAS and BRAF double wildtype association	Colon-crypt base	Active Wnt signaling	Associated with no response
GSM358347	Stem-like	GSE14333	Left	I	A	63	F	27.02	1	N	N	GSM358347	Stem-like	Unpredictable	Unpredictable	Unpredictable	Unpredictable
GSM358348	TA	GSE14333	Left	I	A	51	M	28.96	0	N	Y	GSM358348	TA	KRAS and BRAF double wildtype association	Unpredictable	Unpredictable	Unpredictable
GSM358349	TA	GSE14333	Right	I	A	86	F	43.79	0	N	N	GSM358349	TA	KRAS and BRAF double wildtype association	Unpredictable	Unpredictable	Unpredictable
GSM358350	Goblet-like	GSE14333	Right	I	A	76	M	52.24	0	N	N	GSM358350	Goblet-like	KRAS and BRAF double wildtype association	Colon-crypt top	Inctive Wnt signaling	Associated with no response
GSM358351												GSM358351
GSM358352	Goblet-like	GSE14333	Right	I	A	55	M	57.79	0	N	N	GSM358352	Goblet-like	KRAS and BRAF double wildtype association	Unpredictable	Active Wnt signaling	Unpredictable
GSM358353												GSM358353
GSM358354	Goblet-like	GSE14333	Right	I	A	87	F	64.1	0	N	N	GSM358354	Goblet-like	BRAF mutant-like association	Colon-crypt top	Inctive Wnt signaling	Associated with no response
GSM358355	Goblet-like	GSE14333	Left	I	A	61	F	64.37	0	N	N	GSM358355	Goblet-like	BRAF mutant-like association	Colon-crypt top	Unpredictable	Unpredictable
GSM358356	TA	GSE14333	Right	I	A	88	M	65.88	0	N	N	GSM358356	TA	KRAS and BRAF double wildtype association	Unpredictable	Active Wnt signaling	Associated with no response
GSM358357	Goblet-like	GSE14333	Left	I	A	68	F	67.19	0	N	N	GSM358357	Goblet-like	BRAF mutant-like association	Unpredictable	Inctive Wnt signaling	Unpredictable
GSM358358												GSM358358
GSM358359	Stem-like	GSE14333	Rectum	I	A	61	M	68.51	0	N	N	GSM358359	Stem-like	Unpredictable	Unpredictable	Unpredictable	Associated with response
GSM358360	Inflammatory	GSE14333	Right	I	A	82	M	76.07	0	N	N	GSM358360	Inflammatory	BRAF mutant-like association	Colon-crypt top	Unpredictable	Associated with no response
GSM358361	Goblet-like	GSE14333	Left	I	A	66	M	82.29	0	N	N	GSM358361	Goblet-like	BRAF mutant-like association	Colon-crypt top	Inctive Wnt signaling	Unpredictable
GSM358362	Goblet-like	GSE14333	Right	I	A	62	M	83.6	0	N	N	GSM358362	Goblet-like	BRAF mutant-like association	Colon-crypt top	Unpredictable	Unpredictable
GSM358363												GSM358363
GSM358364	Stem-like	GSE14333	Rectum	I	A	66	M	84.13	0	N	N	GSM358364	Stem-like	Unpredictable	Unpredictable	Active Wnt signaling	Associated with response
GSM358365												GSM358365
GSM358366	Goblet-like	GSE14333	Left	I	A	56	F	119.21	0	N	N	GSM358366	Goblet-like	BRAF mutant-like association	Colon-crypt top	Inctive Wnt signaling	Unpredictable
GSM358367	Goblet-like	GSE14333	Left	I	A	63	M	122.72	0	N	N	GSM358367	Goblet-like	BRAF mutant-like association	Unpredictable	Inctive Wnt signaling	Unpredictable
GSM358368												GSM358368
GSM358369												GSM358369	Goblet-like	KRAS and BRAF double wildtype association	Colon-crypt top	Inctive Wnt signaling	Unpredictable
GSM358370	TA	GSE14333	Rectum	I	A	67	F	22.8	0	N	N	GSM358370	TA	KRAS and BRAF double wildtype association	Colon-crypt top	Unpredictable	Associated with no response
GSM358371	Enterocyte	GSE14333	Left	I	A	67	F	14.4	0	N	N	GSM358371	Enterocyte	KRAS and BRAF double wildtype association	Colon-crypt top	Inctive Wnt signaling	Associated with no response
GSM358372												GSM358372	TA	KRAS and BRAF double wildtype association	Unpredictable	Unpredictable	Associated with no response
GSM358373	TA	GSE14333	Rectum	I	A	74	M	54.4	0	N	N	GSM358373	TA	KRAS and BRAF double wildtype association	Unpredictable	Active Wnt signaling	Unpredictable
GSM358374	Goblet-like	GSE14333	Right	I	A	47	F	64.5	0	N	N	GSM358374	Goblet-like	Unpredictable	Unpredictable	Unpredictable	Unpredictable
GSM358375	TA	GSE14333	Right	I	A	73	M	1.8	0	N	N	GSM358375	TA	KRAS and BRAF double wildtype association	Unpredictable	Unpredictable	Associated with no response
GSM358376	Inflammatory	GSE14333	Right	I	A	63	F	42	0	N	N	GSM358376	Inflammatory	BRAF mutant-like association	Unpredictable	Unpredictable	Unpredictable
GSM358377	Inflammatory	GSE14333	Right	I	A	77	F	56.5	0	N	N	GSM358377	Inflammatory	BRAF mutant-like association	Unpredictable	Unpredictable	Associated with no response
GSM358378	TA	GSE14333	Left	I	A	74	M	36.3	0	N	N	GSM358378	TA	KRAS and BRAF double wildtype association	Colon-crypt top	Unpredictable	Associated with no response
GSM358379												GSM358379	Enterocyte	KRAS and BRAF double wildtype association	Colon-crypt top	Inctive Wnt signaling	Associated with no response
GSM358380	TA	GSE14333	Left	I	A	57	M	44.2	0	N	N	GSM358380	TA	KRAS and BRAF double wildtype association	Colon-crypt top	Active Wnt signaling	Associated with no response
GSM358381	Enterocyte	GSE14333	Colon	I	A	65	F	52.1	0	N	N	GSM358381	Enterocyte	KRAS and BRAF double wildtype association	Colon-crypt top	Inctive Wnt signaling	Unpredictable
GSM358382	TA	GSE14333	Right	I	A	76	F	30	0	N	N	GSM358382	TA	KRAS and BRAF double wildtype association	Unpredictable	Unpredictable	Unpredictable
GSM358383	TA	GSE14333	Left	I	A	58	F	43.9	0	N	N	GSM358383	TA	KRAS and BRAF double wildtype association	Colon-crypt base	Active Wnt signaling	Unpredictable
GSM358384												GSM358384
GSM358385	Inflammatory	GSE14333	Left	II	B	40	F	2.26	0	N	N	GSM358385	Inflammatory	BRAF mutant-like association	Colon-crypt base	Unpredictable	Associated with response
GSM358386	Stem-like	GSE14333	Left	II	B	30	M	6.01	1	N	N	GSM358386	Stem-like	KRAS and BRAF double wildtype association	Colon-crypt base	Active Wnt signaling	Associated with response
GSM358387	Goblet-like	GSE14333	Rectum	II	B	54	M	9.96	1	Y	Y	GSM358387	Goblet-like	BRAF mutant-like association	Unpredictable	Inctive Wnt signaling	Associated with response
GSM358388	Stem-like	GSE14333	Right	II	B	54	F	14.13	1	N	N	GSM358388	Stem-like	BRAF mutant-like association	Unpredictable	Active Wnt signaling	Associated with response
GSM358389	Stem-like	GSE14333	Rectum	II	B	83	M	14.26	1	N	N	GSM358389	Stem-like	Unpredictable	Colon-crypt base	Active Wnt signaling	Associated with response
GSM358390	TA	GSE14333	Left	II	B	54	M	15.05	0	N	N	GSM358390	TA	KRAS and BRAF double wildtype association	Unpredictable	Active Wnt signaling	Unpredictable
GSM358391	Inflammatory	GSE14333	Left	II	B	73	M	15.71	0	N	N	GSM358391	Inflammatory	BRAF mutant-like association	Colon-crypt top	Unpredictable	Associated with response
GSM358392												GSM358392
GSM358393	TA	GSE14333	Right	II	B	68	M	18.18	0	N	N	GSM358393	TA	KRAS and BRAF double wildtype association	Unpredictable	Active Wnt signaling	Unpredictable
GSM358394	Stem-like	GSE14333	Left	II	B	80	M	19.36	1	N	N	GSM358394	Stem-like	BRAF mutant-like association	Unpredictable	Unpredictable	Associated with response
GSM358395	Inflammatory	GSE14333	Right	II	B	78	F	22.02	0	N	Y	GSM358395	Inflammatory	BRAF mutant-like association	Unpredictable	Unpredictable	Associated with response
GSM358396	TA	GSE14333	Left	II	B	65	F	22.38	1	Y	Y	GSM358396	TA	KRAS and BRAF double wildtype association	Unpredictable	Active Wnt signaling	Unpredictable
GSM358397	TA	GSE14333	Left	II	B	65	F	22.38	1	Y	Y	GSM358397	TA	KRAS and BRAF double wildtype association	Unpredictable	Active Wnt signaling	Associated with no response
GSM358398	Inflammatory	GSE14333	Right	II	B	66	F	24.19	0	N	N	GSM358398	Inflammatory	BRAF mutant-like association	Unpredictable	Unpredictable	Associated with response
GSM358399	Inflammatory	GSE14333	Left	II	B	56	F	25.21	1	Y	Y	GSM358399	Inflammatory	BRAF mutant-like association	Unpredictable	Unpredictable	Associated with response
GSM358400	Stem-like	GSE14333	Right	II	B	71	M	25.24	0	N	N	GSM358400	Stem-like	KRAS and BRAF double wildtype association	Unpredictable	Unpredictable	Associated with response
GSM358401	TA	GSE14333	Left	II	B	78	M	25.61	0	Y	Y	GSM358401	TA	KRAS and BRAF double wildtype association	Unpredictable	Unpredictable	Associated with no response
GSM358402	TA	GSE14333	Left	II	B	79	F	26.53	0	N	N	GSM358402	TA	KRAS and BRAF double wildtype association	Unpredictable	Unpredictable	Associated with no response
GSM358403	Enterocyte	GSE14333	Right	II	B	71	M	26.66	0	N	N	GSM358403	Enterocyte	KRAS and BRAF double wildtype association	Unpredictable	Inctive Wnt signaling	Unpredictable
GSM358404	Inflammatory	GSE14333	Right	II	B	66	M	26.82	0	N	N	GSM358404	Inflammatory	BRAF mutant-like association	Unpredictable	Unpredictable	Associated with response
GSM358405	Stem-like	GSE14333	Right	II	B	52	F	27.15	0	N	N	GSM358405	Stem-like	BRAF mutant-like association	Unpredictable	Unpredictable	Associated with response
GSM358406	Goblet-like	GSE14333	Left	II	B	51	F	27.64	1	Y	Y	GSM358406	Goblet-like	KRAS and BRAF double wildtype association	Colon-crypt base	Active Wnt signaling	Associated with no response
GSM358407	TA	GSE14333	Right	II	B	84	F	28.63	0	N	N	GSM358407	TA	KRAS and BRAF double wildtype association	Colon-crypt base	Active Wnt signaling	Unpredictable
GSM358408	Inflammatory	GSE14333	Left	II	B	89	F	28.86	0	N	N	GSM358408	Inflammatory	KRAS and BRAF double wildtype association	Colon-crypt top	Unpredictable	Unpredictable
GSM358409	Stem-like	GSE14333	Right	II	B	64	F	29.22	0	N	N	GSM358409	Stem-like	Unpredictable	Colon-crypt base	Unpredictable	Associated with response
GSM358410	Inflammatory	GSE14333	Right	II	B	86	F	31.06	0	N	N	GSM358410	Inflammatory	BRAF mutant-like association	Unpredictable	Unpredictable	Unpredictable
GSM358411												GSM358411
GSM358412	Inflammatory	GSE14333	Right	II	B	69	M	33.69	0	N	N	GSM358412	Inflammatory	BRAF mutant-like association	Colon-crypt top	Inctive Wnt signaling	Unpredictable
GSM358413												GSM358413
GSM358414	Goblet-like	GSE14333	Right	II	B	76	F	36.75	0	N	Y	GSM358414	Goblet-like	BRAF mutant-like association	Unpredictable	Unpredictable	Associated with response
GSM358415	Inflammatory	GSE14333	Right	II	B	75	F	37.31	1	N	Y	GSM358415	Inflammatory	BRAF mutant-like association	Unpredictable	Unpredictable	Associated with response
GSM358416	Stem-like	GSE14333	Left	II	B	71	M	37.31	0	N	N	GSM358416	Stem-like	Unpredictable	Colon-crypt base	Unpredictable	Associated with response
GSM358417	Stem-like	GSE14333	Right	II	B	59	F	39.25	0	N	Y	GSM358417	Stem-like	Unpredictable	Colon-crypt base	Unpredictable	Associated with response
GSM358418	Inflammatory	GSE14333	Left	II	B	58	M	44.97	0	N	N	GSM358418	Inflammatory	BRAF mutant-like association	Unpredictable	Unpredictable	Unpredictable
GSM358419	Stem-like	GSE14333	Left	II	B	48	F	46.71	0	N	Y	GSM358419	Stem-like	BRAF mutant-like association	Unpredictable	Unpredictable	Associated with response
GSM358420	TA	GSE14333	Left	II	B	56	M	47.86	0	N	Y	GSM358420	TA	KRAS and BRAF double wildtype association	Colon-crypt top	Unpredictable	Unpredictable
GSM358421												GSM358421
GSM358422	Inflammatory	GSE14333	Left	II	B	65	F	52.14	0	N	N	GSM358422	Inflammatory	BRAF mutant-like association	Unpredictable	Unpredictable	Unpredictable
GSM358423	Inflammatory	GSE14333	Right	II	B	76	F	52.5	0	N	N	GSM358423	Inflammatory	BRAF mutant-like association	Unpredictable	Unpredictable	Associated with no response
GSM358424	Inflammatory	GSE14333	Right	II	B	77	F	55.33	0	N	N	GSM358424	Inflammatory	BRAF mutant-like association	Unpredictable	Unpredictable	Associated with response
GSM358425	Stem-like	GSE14333	Left	II	B	74	F	55.92	0	N	N	GSM358425	Stem-like	BRAF mutant-like association	Colon-crypt base	Active Wnt signaling	Associated with response
GSM358426	Inflammatory	GSE14333	Left	II	B	75	M	58.02	0	N	N	GSM358426	Inflammatory	Unpredictable	Unpredictable	Unpredictable	Associated with response
GSM358427												GSM358427
GSM358428	Goblet-like	GSE14333	Right	II	B	67	M	59.96	0	N	N	GSM358428	Goblet-like	BRAF mutant-like association	Unpredictable	Inctive Wnt signaling	Associated with response
GSM358429	Enterocyte	GSE14333	Left	II	B	76	M	63.25	0	N	Y	GSM358429	Enterocyte	KRAS and BRAF double wildtype association	Colon-crypt top	Inctive Wnt signaling	Unpredictable
GSM358430	TA	GSE14333	Right	II	B	49	M	64.86	0	Y	Y	GSM358430	TA	KRAS and BRAF double wildtype association	Colon-crypt base	Active Wnt signaling	Associated with no response
GSM358431	TA	GSE14333	Left	II	B	83	F	70.65	0	N	N	GSM358431	TA	KRAS and BRAF double wildtype association	Colon-crypt base	Active Wnt signaling	Unpredictable
GSM358432	TA	GSE14333	Left	II	B	73	M	76.04	0	N	N	GSM358432	TA	KRAS and BRAF double wildtype association	Unpredictable	Active Wnt signaling	Associated with no response
GSM358433	Goblet-like	GSE14333	Right	II	B	57	F	79.13	0	N	Y	GSM358433	Goblet-like	BRAF mutant-like association	Unpredictable	Unpredictable	Associated with response
GSM358434	TA	GSE14333	Right	II	B	86	F	80.25	0	N	N	GSM358434	TA	KRAS and BRAF double wildtype association	Unpredictable	Unpredictable	Associated with no response
GSM358435	Enterocyte	GSE14333	Left	II	B	71	F	85.28	0	N	N	GSM358435	Enterocyte	KRAS and BRAF double wildtype association	Unpredictable	Inctive Wnt signaling	Associated with no response
GSM358436	Stem-like	GSE14333	Left	II	B	74	F	86.43	0	N	N	GSM358436	Stem-like	BRAF mutant-like association	Unpredictable	Unpredictable	Associated with response
GSM358437	Goblet-like	GSE14333	Right	II	B	74	M	88.99	0	N	Y	GSM358437	Goblet-like	KRAS and BRAF double wildtype association	Colon-crypt top	Active Wnt signaling	Associated with no response
GSM358438	Stem-like	GSE14333	Rectum	II	B	41	M	93.66	1	N	N	GSM358438	Stem-like	Unpredictable	Colon-crypt base	Unpredictable	Associated with response
GSM358439	TA	GSE14333	Left	II	B	70	M	106.94	0	N	N	GSM358439	TA	KRAS and BRAF double wildtype association	Colon-crypt base	Active Wnt signaling	Associated with no response
GSM358440												GSM358440
GSM358441	Stem-like	GSE14333	Rectum	II	B	74	F	118.58	0	Y	Y	GSM358441	Stem-like	KRAS and BRAF double wildtype association	Colon-crypt base	Unpredictable	Associated with response
GSM358442	Goblet-like	GSE14333	Right	II	B	92	F	12.1	0	N	N	GSM358442	Goblet-like	BRAF mutant-like association	Unpredictable	Unpredictable	Associated with response
GSM358443	TA	GSE14333	Right	II	B	74	F	29.6	0	N	N	GSM358443	TA	Unpredictable	Unpredictable	Unpredictable	Unpredictable
GSM358444	Enterocyte	GSE14333	Rectum	II	B	82	M	37	0	N	N	GSM358444	Enterocyte	KRAS and BRAF double wildtype association	Colon-crypt top	Inctive Wnt signaling	Associated with no response
GSM358445	Goblet-like	GSE14333	Right	II	B	60	M	28.5	0	N	N	GSM358445	Goblet-like	KRAS and BRAF double wildtype association	Colon-crypt top	Unpredictable	Associated with no response
GSM358446	TA	GSE14333	Right	II	B	82	M	56.3	0	N	N	GSM358446	TA	KRAS and BRAF double wildtype association	Colon-crypt top	Inctive Wnt signaling	Associated with response
GSM358447	Inflammatory	GSE14333	Right	II	B	53	M	47.4	0	N	Y	GSM358447	Inflammatory	Unpredictable	Unpredictable	Unpredictable	Associated with response
GSM358448	TA	GSE14333	Right	II	B	92	M	13.5	0	N	N	GSM358448	TA	KRAS and BRAF double wildtype association	Colon-crypt top	Inctive Wnt signaling	Associated with no response
GSM358449	TA	GSE14333	Left	II	B	72	M	56.8	0	N	N	GSM358449	TA	KRAS and BRAF double wildtype association	Unpredictable	Unpredictable	Unpredictable
GSM358450	Enterocyte	GSE14333	Left	II	B	70	M	52.8	0	N	N	GSM358450	Enterocyte	KRAS and BRAF double wildtype association	Colon-crypt top	Inctive Wnt signaling	Unpredictable
GSM358451	Goblet-like	GSE14333	Right	II	B	68	F	45.3	0	N	N	GSM358451	Goblet-like	KRAS and BRAF double wildtype association	Colon-crypt top	Active Wnt signaling	Associated with no response
GSM358452	Enterocyte	GSE14333	Rectum	II	B	61	M	55.7	0	N	N	GSM358452	Enterocyte	KRAS and BRAF double wildtype association	Colon-crypt top	Inctive Wnt signaling	Unpredictable
GSM358453	Enterocyte	GSE14333	Right	II	B	62	M	40	0	N	N	GSM358453	Enterocyte	BRAF mutant-like association	Colon-crypt top	Inctive Wnt signaling	Associated with no response
GSM358454	Inflammatory	GSE14333	Right	II	B	78	M	14.2	1	N	N	GSM358454	Inflammatory	BRAF mutant-like association	Colon-crypt top	Unpredictable	Unpredictable
GSM358455	Goblet-like	GSE14333	Right	II	B	80	M	4.1	0	N	N	GSM358455	Goblet-like	BRAF mutant-like association	Colon-crypt top	Inctive Wnt signaling	Associated with no response
GSM358456	TA	GSE14333	Left	II	B	30	F	59.5	0	N	N	GSM358456	TA	KRAS and BRAF double wildtype association	Colon-crypt top	Active Wnt signaling	Unpredictable
GSM358457	Inflammatory	GSE14333	Right	II	B	79	F	42.9	0	N	N	GSM358457	Inflammatory	Unpredictable	Unpredictable	Active Wnt signaling	Unpredictable
GSM358458	Enterocyte	GSE14333	Right	II	B	54	F	32.6	1	N	N	GSM358458	Enterocyte	BRAF mutant-like association	Colon-crypt top	Inctive Wnt signaling	Associated with no response
GSM358459	Goblet-like	GSE14333	Right	II	B	44	M	31.3	0	N	N	GSM358459	Goblet-like	KRAS and BRAF double wildtype association	Unpredictable	Unpredictable	Unpredictable
GSM358460												GSM358460
GSM358461	TA	GSE14333	Left	II	B	64	M	47.7	0	N	N	GSM358461	TA	KRAS and BRAF double wildtype association	Colon-crypt top	Active Wnt signaling	Associated with no response
GSM358462												GSM358462
GSM358463	Inflammatory	GSE14333	Left	II	B	63	F	44.4	0	N	N	GSM358463	Inflammatory	Unpredictable	Unpredictable	Active Wnt signaling	Unpredictable
GSM358464	Goblet-like	GSE14333	Rectum	II	B	66	M	44.8	0	N	N	GSM358464	Goblet-like	BRAF mutant-like association	Colon-crypt top	Active Wnt signaling	Unpredictable
GSM358465	Enterocyte	GSE14333	Rectum	II	B	63	M	57	0	N	N	GSM358465	Enterocyte	Unpredictable	Colon-crypt top	Inctive Wnt signaling	Associated with no response
GSM358466	TA	GSE14333	Rectum	II	B	78	M	40.4	0	N	N	GSM358466	TA	KRAS and BRAF double wildtype association	Unpredictable	Unpredictable	Unpredictable
GSM358467	Stem-like	GSE14333	Left	II	B	74	M	5.2	0	N	N	GSM358467	Stem-like	BRAF mutant-like association	Unpredictable	Unpredictable	Associated with response
GSM358468	Enterocyte	GSE14333	Rectum	II	B	64.6	M	11.6	0	N	N	GSM358468	Enterocyte	KRAS and BRAF double wildtype association	Colon-crypt top	Active Wnt signaling	Unpredictable
GSM358469	Goblet-like	GSE14333	Right	II	B	53	F	58.4	0	N	Y	GSM358469	Goblet-like	BRAF mutant-like association	Colon-crypt top	Active Wnt signaling	Associated with no response
GSM358470	Goblet-like	GSE14333	Right	II	B	78	F	36.2	0	N	N	GSM358470	Goblet-like	BRAF mutant-like association	Colon-crypt base	Active Wnt signaling	Associated with response
GSM358471	TA	GSE14333	Colon	II	B	78	F	45.4	0	N	N	GSM358471	TA	KRAS and BRAF double wildtype association	Unpredictable	Active Wnt signaling	Unpredictable
GSM358472	Stem-like	GSE14333	Left	II	B	70	M	50.9	0	N	N	GSM358472	Stem-like	Unpredictable	Colon-crypt base	Active Wnt signaling	Associated with response
GSM358473	Enterocyte	GSE14333	Right	II	B	81	F	55.9	0	N	N	GSM358473	Enterocyte	KRAS and BRAF double wildtype association	Colon-crypt top	Inctive Wnt signaling	Unpredictable
GSM358474	TA	GSE14333	Rectum	II	B	75	M	14.3	1	Y	Y	GSM358474	TA	KRAS and BRAF double wildtype association	Colon-crypt top	Inctive Wnt signaling	Unpredictable
GSM358475	Stem-like	GSE14333	Left	II	B	63	F	33.8	0	N	N	GSM358475	Stem-like	Unpredictable	Colon-crypt base	Unpredictable	Associated with response
GSM358476	Enterocyte	GSE14333	Left	II	B	63	M	38	0	N	N	GSM358476	Enterocyte	Unpredictable	Colon-crypt base	Unpredictable	Associated with no response
GSM358477	Inflammatory	GSE14333	Right	II	B	48	F	74.2	0	N	Y	GSM358477	Inflammatory	Unpredictable	Unpredictable	Unpredictable	Associated with response
GSM358478	Stem-like	GSE14333	Right	II	B	72	M	84.9	0	N	N	GSM358478	Stem-like	Unpredictable	Colon-crypt base	Active Wnt signaling	Associated with response
GSM358479	Inflammatory	GSE14333	Right	III	C	54	M	0.92	0	N	N	GSM358479	Inflammatory	BRAF mutant-like association	Unpredictable	Unpredictable	Associated with response
GSM358480	Inflammatory	GSE14333	Right	III	C	71	F	1.57	1	N	Y	GSM358480	Inflammatory	BRAF mutant-like association	Unpredictable	Unpredictable	Associated with no response
GSM358481	Inflammatory	GSE14333	Right	III	C	83	F	3.32	1	N	N	GSM358481	Inflammatory	BRAF mutant-like association	Unpredictable	Unpredictable	Associated with response
GSM358482	Enterocyte	GSE14333	Right	III	C	78	F	4.24	0	N	Y	GSM358482	Enterocyte	BRAF mutant-like association	Colon-crypt top	Inctive Wnt signaling	Associated with no response
GSM358483												GSM358483
GSM358484	Inflammatory	GSE14333	Right	III	C	74	M	5.35	1	N	N	GSM358484	Inflammatory	BRAF mutant-like association	Unpredictable	Unpredictable	Associated with response
GSM358485	Goblet-like	GSE14333	Right	III	C	38	M	8.21	1	Y	Y	GSM358485	Goblet-like	BRAF mutant-like association	Unpredictable	Unpredictable	Associated with no response
GSM358486	Goblet-like	GSE14333	Left	III	C	67	F	8.31	1	Y	Y	GSM358486	Goblet-like	BRAF mutant-like association	Colon-crypt top	Inctive Wnt signaling	Associated with response
GSM358487	Inflammatory	GSE14333	Left	III	C	51	F	8.58	1	N	Y	GSM358487	Inflammatory	BRAF mutant-like association	Unpredictable	Inctive Wnt signaling	Associated with response
GSM358488	Stem-like	GSE14333	Left	III	C	75	M	9.56	1	N	Y	GSM358488	Stem-like	Unpredictable	Unpredictable	Unpredictable	Associated with response
GSM358489												GSM358489
GSM358490	TA	GSE14333	Right	III	C	60	M	14.72	1	N	Y	GSM358490	TA	KRAS and BRAF double wildtype association	Unpredictable	Unpredictable	Associated with no response
GSM358491	Stem-like	GSE14333	Left	III	C	53	F	16.07	1	N	N	GSM358491	Stem-like	Unpredictable	Colon-crypt base	Unpredictable	Associated with response
GSM358492												GSM358492
GSM358493	Stem-like	GSE14333	Left	III	C	61	F	18.96	0	Y	Y	GSM358493	Stem-like	Unpredictable	Unpredictable	Unpredictable	Associated with response
GSM358494	Inflammatory	GSE14333	Right	III	C	81	F	19.98	0	N	Y	GSM358494	Inflammatory	Unpredictable	Unpredictable	Unpredictable	Associated with response
GSM358495	Goblet-like	GSE14333	Right	III	C	63	M	20.44	0	N	Y	GSM358495	Goblet-like	BRAF mutant-like association	Colon-crypt base	Inctive Wnt signaling	Unpredictable
GSM358496	Enterocyte	GSE14333	Left	III	C	46	M	21.04	1	N	Y	GSM358496	Enterocyte	KRAS and BRAF double wildtype association	Unpredictable	Inctive Wnt signaling	Associated with response
GSM358497	Goblet-like	GSE14333	Left	III	C	53	M	21.27	1	N	Y	GSM358497	Goblet-like	BRAF mutant-like association	Unpredictable	Unpredictable	Associated with response
GSM358498	Inflammatory	GSE14333	Right	III	C	87	F	22.25	0	N	Y	GSM358498	Inflammatory	Unpredictable	Colon-crypt top	Inctive Wnt signaling	Unpredictable
GSM358499	Stem-like	GSE14333	Left	III	C	63	M	23.34	1	N	N	GSM358499	Stem-like	KRAS and BRAF double wildtype association	Unpredictable	Unpredictable	Associated with response
GSM358500												GSM358500
GSM358501	Stem-like	GSE14333	Left	III	C	66	M	24.85	1	N	Y	GSM358501	Stem-like	BRAF mutant-like association	Colon-crypt base	Active Wnt signaling	Associated with response
GSM358502	Inflammatory	GSE14333	Right	III	C	78	F	26.26	0	N	N	GSM358502	Inflammatory	BRAF mutant-like association	Unpredictable	Unpredictable	Associated with response
GSM358503	Inflammatory	GSE14333	Right	III	C	71	F	26.92	0	N	Y	GSM358503	Inflammatory	BRAF mutant-like association	Unpredictable	Unpredictable	Associated with response
GSM358504	Enterocyte	GSE14333	Left	III	C	58	M	27.58	1	Y	Y	GSM358504	Enterocyte	KRAS and BRAF double wildtype association	Colon-crypt top	Inctive Wnt signaling	Associated with response
GSM358505												GSM358505
GSM358506	TA	GSE14333	Left	III	C	26	M	29.39	1	Y	Y	GSM358506	TA	KRAS and BRAF double wildtype association	Colon-crypt base	Unpredictable	Associated with response
GSM358507	Inflammatory	GSE14333	Right	III	C	78	F	31.36	0	N	N	GSM358507	Inflammatory	BRAF mutant-like association	Colon-crypt base	Unpredictable	Associated with response
GSM358508	TA	GSE14333	Left	III	C	79	F	31.92	0	N	Y	GSM358508	TA	KRAS and BRAF double wildtype association	Unpredictable	Unpredictable	Unpredictable
GSM358509	Stem-like	GSE14333	Right	III	C	41	M	34.19	1	Y	Y	GSM358509	Stem-like	Unpredictable	Unpredictable	Unpredictable	Associated with response
GSM358510	Stem-like	GSE14333	Right	III	C	64	F	36.92	1	N	N	GSM358510	Stem-like	BRAF mutant-like association	Unpredictable	Unpredictable	Associated with response
GSM358511	Enterocyte	GSE14333	Left	III	C	67	M	36.92	0	N	Y	GSM358511	Enterocyte	KRAS and BRAF double wildtype association	Colon-crypt top	Inctive Wnt signaling	Associated with no response
GSM358512	Inflammatory	GSE14333	Right	III	C	60	F	38.07	0	N	Y	GSM358512	Inflammatory	Unpredictable	Unpredictable	Unpredictable	Unpredictable
GSM358513	Enterocyte	GSE14333	Right	III	C	73	F	38.72	0	N	Y	GSM358513	Enterocyte	KRAS and BRAF double wildtype association	Unpredictable	Inctive Wnt signaling	Associated with response
GSM358514	Stem-like	GSE14333	Left	III	C	69	M	41.06	1	Y	Y	GSM358514	Stem-like	BRAF mutant-like association	Unpredictable	Unpredictable	Associated with response
GSM358515	Enterocyte	GSE14333	Left	III	C	67	M	44.67	0	N	N	GSM358515	Enterocyte	KRAS and BRAF double wildtype association	Colon-crypt top	Inctive Wnt signaling	Associated with response
GSM358516	TA	GSE14333	Left	III	C	46	M	44.74	0	N	Y	GSM358516	TA	KRAS and BRAF double wildtype association	Unpredictable	Unpredictable	Associated with response
GSM358517	Inflammatory	GSE14333	Left	III	C	30	M	47.8	0	Y	Y	GSM358517	Inflammatory	BRAF mutant-like association	Unpredictable	Inctive Wnt signaling	Associated with response
GSM358518	TA	GSE14333	Right	III	C	71	F	49.11	0	N	Y	GSM358518	TA	KRAS and BRAF double wildtype association	Unpredictable	Unpredictable	Unpredictable
GSM358519	TA	GSE14333	Left	III	C	26	M	50.43	0	N	Y	GSM358519	TA	KRAS and BRAF double wildtype association	Colon-crypt top	Active Wnt signaling	Unpredictable
GSM358520	Inflammatory	GSE14333	Right	III	C	67	F	50.59	0	N	Y	GSM358520	Inflammatory	Unpredictable	Unpredictable	Unpredictable	Associated with response
GSM358521	Goblet-like	GSE14333	Left	III	C	72	M	52.86	0	N	Y	GSM358521	Goblet-like	KRAS and BRAF double wildtype association	Unpredictable	Active Wnt signaling	Associated with no response
GSM358522	TA	GSE14333	Left	III	C	83	F	54.9	0	N	N	GSM358522	TA	KRAS and BRAF double wildtype association	Unpredictable	Active Wnt signaling	Unpredictable
GSM358523	TA	GSE14333	Left	III	C	63	F	58.45	0	N	N	GSM358523	TA	KRAS and BRAF double wildtype association	Colon-crypt top	Unpredictable	Unpredictable
GSM358524												GSM358524
GSM358525	Inflammatory	GSE14333	Right	III	C	69	M	59.34	0	N	Y	GSM358525	Inflammatory	BRAF mutant-like association	Unpredictable	Unpredictable	Associated with response
GSM358526	Stem-like	GSE14333	Left	III	C	63	M	64.33	0	N	Y	GSM358526	Stem-like	KRAS and BRAF double wildtype association	Colon-crypt base	Unpredictable	Associated with response
GSM358527	Inflammatory	GSE14333	Left	III	C	62	M	64.93	0	N	Y	GSM358527	Inflammatory	BRAF mutant-like association	Unpredictable	Unpredictable	Associated with response
GSM358528												GSM358528
GSM358529	Stem-like	GSE14333	Right	III	C	55	M	72.09	0	N	Y	GSM358529	Stem-like	Unpredictable	Colon-crypt base	Unpredictable	Associated with response
GSM358530	Stem-like	GSE14333	Rectum	III	C	50	F	74.36	0	Y	Y	GSM358530	Stem-like	Unpredictable	Unpredictable	Active Wnt signaling	Associated with response
GSM358531	Enterocyte	GSE14333	Left	III	C	63	M	74.53	0	N	N	GSM358531	Enterocyte	KRAS and BRAF double wildtype association	Colon-crypt top	Unpredictable	Associated with no response
GSM358532	Stem-like	GSE14333	Left	III	C	60	M	79.46	1	N	N	GSM358532	Stem-like	Unpredictable	Unpredictable	Active Wnt signaling	Associated with response
GSM358533												GSM358533
GSM358534												GSM358534
GSM358535	Stem-like	GSE14333	Left	III	C	46	M	89.62	0	N	Y	GSM358535	Stem-like	Unpredictable	Colon-crypt base	Unpredictable	Associated with response
GSM358536	Inflammatory	GSE14333	Right	III	C	71	F	95.07	0	N	Y	GSM358536	Inflammatory	BRAF mutant-like association	Colon-crypt base	Inctive Wnt signaling	Associated with response
GSM358537	TA	GSE14333	Right	III	C	48	F	99.51	0	N	Y	GSM358537	TA	KRAS and BRAF double wildtype association	Colon-crypt top	Active Wnt signaling	Unpredictable
GSM358538	Stem-like	GSE14333	Left	III	C	39	M	105.17	0	Y	Y	GSM358538	Stem-like	Unpredictable	Unpredictable	Active Wnt signaling	Associated with response
GSM358539	TA	GSE14333	Right	III	C	64	F	112.33	0	N	N	GSM358539	TA	KRAS and BRAF double wildtype association	Unpredictable	Unpredictable	Unpredictable
GSM358540	TA	GSE14333	Rectum	III	C	75	M	30.9	0	N	Y	GSM358540	TA	KRAS and BRAF double wildtype association	Colon-crypt top	Unpredictable	Unpredictable
GSM358541	Stem-like	GSE14333	Left	III	C	64	F	24	0	N	Y	GSM358541	Stem-like	Unpredictable	Unpredictable	Unpredictable	Associated with response
GSM358542	TA	GSE14333	Right	III	C	51	M	31.6	0	N	Y	GSM358542	TA	Unpredictable	Colon-crypt top	Unpredictable	Unpredictable
GSM358543	Goblet-like	GSE14333	Right	III	C	69	M	49.6	0	N	Y	GSM358543	Goblet-like	BRAF mutant-like association	Colon-crypt top	Inctive Wnt signaling	Associated with no response
GSM358544	TA	GSE14333	Left	III	C	69	M	15.2	1	N	Y	GSM358544	TA	KRAS and BRAF double wildtype association	Colon-crypt base	Active Wnt signaling	Associated with no response
GSM358545	Enterocyte	GSE14333	Left	III	C	84	F	24.2	0	N	N	GSM358545	Enterocyte	KRAS and BRAF double wildtype association	Colon-crypt top	Inctive Wnt signaling	Associated with no response
GSM358546	Enterocyte	GSE14333	Left	III	C	59	M	69.1	0	N	Y	GSM358546	Enterocyte	Unpredictable	Colon-crypt top	Unpredictable	Associated with response
GSM358547	TA	GSE14333	Left	III	C	74	M	68.1	0	N	Y	GSM358547	TA	KRAS and BRAF double wildtype association	Unpredictable	Unpredictable	Unpredictable
GSM358548												GSM358548
GSM358549	Enterocyte	GSE14333	Rectum	III	C	56	F	59.2	0	N	Y	GSM358549	Enterocyte	KRAS and BRAF double wildtype association	Colon-crypt top	Inctive Wnt signaling	Associated with no response
GSM358550												GSM358550
GSM358551	Inflammatory	GSE14333	Right	III	C	72	F	15	0	N	N	GSM358551	Inflammatory	BRAF mutant-like association	Colon-crypt top	Inctive Wnt signaling	Associated with response
GSM358552	Enterocyte	GSE14333	Right	III	C	60	F	57.8	0	N	Y	GSM358552	Enterocyte	KRAS and BRAF double wildtype association	Colon-crypt top	Inctive Wnt signaling	Associated with no response
GSM358553	Stem-like	GSE14333	Rectum	III	C	77	F	18.8	0	N	N	GSM358553	Stem-like	Unpredictable	Colon-crypt base	Unpredictable	Associated with response
GSM358554	Inflammatory	GSE14333	Right	III	C	79	F	4.5	1	N	N	GSM358554	Inflammatory	BRAF mutant-like association	Unpredictable	Unpredictable	Unpredictable
GSM358555	Enterocyte	GSE14333	Rectum	III	C	83	M	38.1	1	N	N	GSM358555	Enterocyte	Unpredictable	Colon-crypt top	Inctive Wnt signaling	Associated with no response
GSM358556	TA	GSE14333	Right	III	C	69	M	40.4	0	N	Y	GSM358556	TA	KRAS and BRAF double wildtype association	Unpredictable	Unpredictable	Associated with no response
GSM358557	Enterocyte	GSE14333	Right	III	C	73	M	5.7	1	N	N	GSM358557	Enterocyte	KRAS and BRAF double wildtype association	Colon-crypt top	Inctive Wnt signaling	Unpredictable
GSM358558	Enterocyte	GSE14333	Rectum	III	C	66	M	10.2	0	N	Y	GSM358558	Enterocyte	Unpredictable	Unpredictable	Unpredictable	Associated with response
GSM358559												GSM358559
GSM358560	TA	GSE14333	Rectum	III	C	77	F	16.9	0	N	N	GSM358560	TA	KRAS and BRAF double wildtype association	Colon-crypt top	Inctive Wnt signaling	Unpredictable
GSM358561	Enterocyte	GSE14333	Left	III	C	49	F	9.5	1	N	Y	GSM358561	Enterocyte	KRAS and BRAF double wildtype association	Colon-crypt top	Inctive Wnt signaling	Associated with no response
GSM358562	Goblet-like	GSE14333	Right	III	C	77	F	68.7	0	N	Y	GSM358562	Goblet-like	KRAS and BRAF double wildtype association	Colon-crypt top	Inctive Wnt signaling	Unpredictable
GSM358563	Enterocyte	GSE14333	Right	III	C	77	M	59.5	0	N	N	GSM358563	Enterocyte	Unpredictable	Colon-crypt top	Inctive Wnt signaling	Unpredictable
GSM358564	Enterocyte	GSE14333	Left	III	C	59	M	18.7	0	N	Y	GSM358564	Enterocyte	Unpredictable	Colon-crypt top	Inctive Wnt signaling	Unpredictable
GSM358565	TA	GSE14333	Left	III	C	43	M	70.8	0	N	Y	GSM358565	TA	KRAS and BRAF double wildtype association	Colon-crypt top	Inctive Wnt signaling	Unpredictable
GSM358566	TA	GSE14333	Right	III	C	82	F	4.44	1	N	N	GSM358566	TA	KRAS and BRAF double wildtype association	Unpredictable	Unpredictable	Unpredictable
GSM358567	Enterocyte	GSE14333	Right	III	C	51	M	40	1	N	Y	GSM358567	Enterocyte	Unpredictable	Colon-crypt top	Inctive Wnt signaling	Associated with response
GSM358568	Enterocyte	GSE14333	Left	III	C	53	F	72.9	1	N	Y	GSM358568	Enterocyte	Unpredictable	Colon-crypt top	Inctive Wnt signaling	Unpredictable
GSM358569												GSM358569
GSM358570												GSM358570	Stem-like	BRAF mutant-like association	Colon-crypt base	Active Wnt signaling	Associated with response
GSM358571												GSM358571
GSM358572												GSM358572
GSM358573												GSM358573	Stem-like	Unpredictable	Colon-crypt base	Unpredictable	Associated with response
GSM358574												GSM358574	Goblet-like	Unpredictable	Colon-crypt base	Inctive Wnt signaling	Associated with no response
GSM358575												GSM358575	Stem-like	Unpredictable	Unpredictable	Unpredictable	Associated with response
GSM358576												GSM358576
GSM358577												GSM358577	Stem-like	Unpredictable	Colon-crypt base	Active Wnt signaling	Associated with response
GSM358578												GSM358578	Stem-like	KRAS and BRAF double wildtype association	Colon-crypt base	Active Wnt signaling	Associated with response
GSM358579												GSM358579	Goblet-like	BRAF mutant-like association	Colon-crypt base	Unpredictable	Associated with response
GSM358580												GSM358580	Stem-like	Unpredictable	Unpredictable	Unpredictable	Associated with response
GSM358581												GSM358581	TA	KRAS and BRAF double wildtype association	Colon-crypt base	Unpredictable	Associated with response
GSM358582												GSM358582	Stem-like	Unpredictable	Colon-crypt base	Unpredictable	Associated with response
GSM358583												GSM358583	Stem-like	Unpredictable	Unpredictable	Unpredictable	Associated with response
GSM358584												GSM358584	Goblet-like	KRAS and BRAF double wildtype association	Unpredictable	Active Wnt signaling	Unpredictable
GSM358585												GSM358585	TA	KRAS and BRAF double wildtype association	Colon-crypt base	Active Wnt signaling	Associated with no response
GSM358586												GSM358586
GSM358587												GSM358587	Stem-like	Unpredictable	Colon-crypt base	Active Wnt signaling	Associated with response
GSM358588												GSM358588	TA	KRAS and BRAF double wildtype association	Colon-crypt top	Unpredictable	Associated with no response
GSM358589												GSM358589	TA	KRAS and BRAF double wildtype association	Unpredictable	Active Wnt signaling	Associated with no response
GSM358590												GSM358590
GSM358591												GSM358591	Enterocyte	Unpredictable	Colon-crypt base	Unpredictable	Associated with response
GSM358592												GSM358592
GSM358593												GSM358593	Goblet-like	BRAF mutant-like association	Colon-crypt top	Unpredictable	Unpredictable
GSM358594												GSM358594
GSM358595												GSM358595
GSM358596												GSM358596	Stem-like	KRAS and BRAF double wildtype association	Colon-crypt base	Active Wnt signaling	Unpredictable
GSM358597												GSM358597	Inflammatory	Unpredictable	Unpredictable	Active Wnt signaling	Unpredictable
GSM358598												GSM358598	Stem-like	Unpredictable	Colon-crypt base	Unpredictable	Associated with response
GSM358599												GSM358599	Inflammatory	BRAF mutant-like association	Colon-crypt top	Inctive Wnt signaling	Associated with no response
GSM358600												GSM358600	Enterocyte	BRAF mutant-like association	Unpredictable	Unpredictable	Unpredictable
GSM358601												GSM358601	Goblet-like	BRAF mutant-like association	Unpredictable	Active Wnt signaling	Unpredictable
GSM358602												GSM358602	TA	KRAS and BRAF double wildtype association	Colon-crypt top	Unpredictable	Associated with no response
GSM358603												GSM358603	Stem-like	KRAS and BRAF double wildtype association	Unpredictable	Unpredictable	Associated with response
GSM358604												GSM358604	Stem-like	Unpredictable	Colon-crypt base	Active Wnt signaling	Associated with response
GSM358605												GSM358605	TA	KRAS and BRAF double wildtype association	Unpredictable	Active Wnt signaling	Unpredictable
GSM358606												GSM358606	Stem-like	Unpredictable	Colon-crypt base	Active Wnt signaling	Associated with response
GSM358607												GSM358607	Goblet-like	BRAF mutant-like association	Unpredictable	Unpredictable	Unpredictable
GSM358608												GSM358608	Goblet-like	BRAF mutant-like association	Unpredictable	Unpredictable	Associated with response
GSM358609												GSM358609	TA	KRAS and BRAF double wildtype association	Colon-crypt top	Inctive Wnt signaling	Associated with no response
GSM358610												GSM358610	TA	KRAS and BRAF double wildtype association	Colon-crypt top	Unpredictable	Associated with no response
GSM358611												GSM358611	Stem-like	Unpredictable	Colon-crypt base	Active Wnt signaling	Associated with response
GSM358612												GSM358612	TA	KRAS and BRAF double wildtype association	Colon-crypt base	Active Wnt signaling	Associated with no response
GSM358613												GSM358613	TA	KRAS and BRAF double wildtype association	Colon-crypt top	Inctive Wnt signaling	Associated with no response
GSM358614												GSM358614
GSM358615												GSM358615	TA	KRAS and BRAF double wildtype association	Colon-crypt top	Inctive Wnt signaling	Associated with no response
GSM358616												GSM358616	Enterocyte	KRAS and BRAF double wildtype association	Colon-crypt top	Inctive Wnt signaling	Associated with no response
GSM358617												GSM358617	Enterocyte	Unpredictable	Colon-crypt top	Inctive Wnt signaling	Associated with no response
GSM358618												GSM358618	TA	KRAS and BRAF double wildtype association	Unpredictable	Unpredictable	Unpredictable
GSM358619												GSM358619	TA	KRAS and BRAF double wildtype association	Colon-crypt top	Unpredictable	Associated with no response
GSM358620												GSM358620	Goblet-like	KRAS and BRAF double wildtype association	Colon-crypt top	Inctive Wnt signaling	Associated with no response
GSM358621												GSM358621	Stem-like	Unpredictable	Colon-crypt base	Unpredictable	Associated with response
GSM358622												GSM358622	Goblet-like	KRAS and BRAF double wildtype association	Unpredictable	Inctive Wnt signaling	Associated with no response
GSM358623												GSM358623	TA	KRAS and BRAF double wildtype association	Colon-crypt top	Unpredictable	Unpredictable
GSM358624												GSM358624	Enterocyte	KRAS and BRAF double wildtype association	Colon-crypt top	Inctive Wnt signaling	Unpredictable
GSM358625												GSM358625	Stem-like	Unpredictable	Unpredictable	Unpredictable	Associated with response
GSM358626												GSM358626	Goblet-like	KRAS and BRAF double wildtype association	Colon-crypt top	Active Wnt signaling	Associated with no response
GSM358627												GSM358627	Inflammatory	BRAF mutant-like association	Colon-crypt top	Unpredictable	Associated with no response
GSM358628												GSM358628	Stem-like	Unpredictable	Colon-crypt base	Active Wnt signaling	Associated with response
GSM358629												GSM358629	TA	BRAF mutant-like association	Unpredictable	Unpredictable	Associated with no response
GSM358630												GSM358630	Stem-like	Unpredictable	Colon-crypt base	Unpredictable	Unpredictable
# Dukes' staging information was translated to AJCC stage based on AJCC Colon and Rectum Cancer staging 7th Edition

## Sheet: GSE17536
Experiment Names	organism_ch1	characteristics_ch1.1	characteristics_ch1.2	characteristics_ch1.3	characteristics_ch1.4	characteristics_ch1.5	overall_event death from any cause	dss_event _disease specific survival death from cancer	dfs_event disease free survival	overall survival follow-up time	dfs_time	dss_time
GSM437093	Moffitt Cancer Center	age: 73	gender: male	ethnicity: caucasian	ajcc_stage: 1	grade: 2 - Moderately differentiated (MD)	0	0	0	142.55	142.55	142.55
GSM437094	Moffitt Cancer Center	age: 63	gender: male	ethnicity: caucasian	ajcc_stage: 1	grade: 1 - Well differentiated (WD)	0	0	0	122.72	122.72	122.72
GSM437095	Moffitt Cancer Center	age: 51	gender: male	ethnicity: other (not caucasian, black, or hispanic)	ajcc_stage: 1	grade: 2 - Moderately differentiated (MD)	1	0	0	28.96	28.96	28.96
GSM437096	Moffitt Cancer Center	age: 56	gender: female	ethnicity: caucasian	ajcc_stage: 1	grade: 1 - Well differentiated (WD)	0	0	0	119.21	119.21	119.21
GSM437097	Moffitt Cancer Center	age: 50	gender: male	ethnicity: caucasian	ajcc_stage: 1	grade: 2 - Moderately differentiated (MD)	0	0	0	59.53	59.53	59.53
GSM437098	Moffitt Cancer Center	age: 63	gender: female	ethnicity: other (not caucasian, black, or hispanic)	ajcc_stage: 1	grade: 2 - Moderately differentiated (MD)	1	1	1	68.81	27.02	68.81
GSM437099	Moffitt Cancer Center	age: 66	gender: male	ethnicity: caucasian	ajcc_stage: 1	grade: 1 - Well differentiated (WD)	0	0	0	82.29	82.29	82.29
GSM437100	Moffitt Cancer Center	age: 63	gender: male	ethnicity: caucasian	ajcc_stage: 1	grade: 2 - Moderately differentiated (MD)	0	0	0	110.82	109.21	110.82
GSM437101	Moffitt Cancer Center	age: 88	gender: male	ethnicity: caucasian	ajcc_stage: 1	grade: 2 - Moderately differentiated (MD)	1	0	0	65.88	65.88	65.88
GSM437102	Moffitt Cancer Center	age: 66	gender: male	ethnicity: caucasian	ajcc_stage: 1	grade: 2 - Moderately differentiated (MD)	0	0	0	84.13	84.13	84.13
GSM437103	Moffitt Cancer Center	age: 80	gender: female	ethnicity: caucasian	ajcc_stage: 1	grade: 2 - Moderately differentiated (MD)	1	0	0	16.47	16.47	16.47
GSM437104	Moffitt Cancer Center	age: 62	gender: male	ethnicity: caucasian	ajcc_stage: 1	grade: 2 - Moderately differentiated (MD)	0	0	0	89.75	83.6	89.75
GSM437105	Moffitt Cancer Center	age: 82	gender: male	ethnicity: other (not caucasian, black, or hispanic)	ajcc_stage: 1	grade: 2 - Moderately differentiated (MD)	0	0	0	76.07	76.07	76.07
GSM437106	Moffitt Cancer Center	age: 78	gender: female	ethnicity: caucasian	ajcc_stage: 1	grade: 2 - Moderately differentiated (MD)	0	0	0	67.82	67.82	67.82
GSM437107	Moffitt Cancer Center	age: 76	gender: male	ethnicity: caucasian	ajcc_stage: 1	grade: 1 - Well differentiated (WD)	0	0	0	52.24	52.24	52.24
GSM437108	Moffitt Cancer Center	age: 87	gender: female	ethnicity: caucasian	ajcc_stage: 1	grade: 2 - Moderately differentiated (MD)	0	0	0	64.1	64.1	64.1
GSM437109	Moffitt Cancer Center	age: 74	gender: female	ethnicity: caucasian	ajcc_stage: 1	grade: 2 - Moderately differentiated (MD)	0	0	0	55.13	55.13	55.13
GSM437110	Moffitt Cancer Center	age: 55	gender: male	ethnicity: caucasian	ajcc_stage: 1	grade: 2 - Moderately differentiated (MD)	0	0	0	57.79	57.79	57.79
GSM437111	Moffitt Cancer Center	age: 71	gender: male	ethnicity: caucasian	ajcc_stage: 1	grade: 2 - Moderately differentiated (MD)	0	0	0	50.1	50.1	50.1
GSM437112	Moffitt Cancer Center	age: 86	gender: female	ethnicity: caucasian	ajcc_stage: 1	grade: 2 - Moderately differentiated (MD)	0	0	0	43.79	43.79	43.79
GSM437113	Moffitt Cancer Center	age: 58	gender: male	ethnicity: caucasian	ajcc_stage: 1	grade: 2 - Moderately differentiated (MD)	0	0	0	30.27	19.75	30.27
GSM437114	Moffitt Cancer Center	age: 78	gender: male	ethnicity: other (not caucasian, black, or hispanic)	ajcc_stage: 1	grade: 2 - Moderately differentiated (MD)	0	0	0	3.64	3.64	3.64
GSM437115	Moffitt Cancer Center	age: 57	gender: male	ethnicity: caucasian	ajcc_stage: 1	grade: 1 - Well differentiated (WD)	0	0	0	36.59	23.96	36.59
GSM437116	Moffitt Cancer Center	age: 81	gender: male	ethnicity: caucasian	ajcc_stage: 1	grade: 2 - Moderately differentiated (MD)	0	0	0	20.02	20.02	20.02
GSM437117	Moffitt Cancer Center	age: 74	gender: female	ethnicity: caucasian	ajcc_stage: 2	grade: 2 - Moderately differentiated (MD)	0	0	0	118.58	118.58	118.58
GSM437118	Moffitt Cancer Center	age: 77	gender: female	ethnicity: caucasian	ajcc_stage: 2	grade: 3 - Poorly differentiated (PD)	0	0	0	55.33	55.33	55.33
GSM437119	Moffitt Cancer Center	age: 41	gender: male	ethnicity: hispanic	ajcc_stage: 2	grade: 2 - Moderately differentiated (MD)	1	1	1	134.86	93.66	134.86
GSM437120	Moffitt Cancer Center	age: 43	gender: female	ethnicity: caucasian	ajcc_stage: 2	grade: 2 - Moderately differentiated (MD)	0	0	0	127.29	110.79	127.29
GSM437121	Moffitt Cancer Center	age: 51	gender: female	ethnicity: caucasian	ajcc_stage: 2	grade: 2 - Moderately differentiated (MD)	0	0	1	120.62	27.64	120.62
GSM437122	Moffitt Cancer Center	age: 70	gender: male	ethnicity: black	ajcc_stage: 2	grade: 2 - Moderately differentiated (MD)	0	0	0	106.94	106.94	106.94
GSM437123	Moffitt Cancer Center	age: 78	gender: female	ethnicity: caucasian	ajcc_stage: 2	grade: 2 - Moderately differentiated (MD)	1	1		11.7	0	11.7
GSM437124	Moffitt Cancer Center	age: 80	gender: male	ethnicity: caucasian	ajcc_stage: 2	grade: 2 - Moderately differentiated (MD)	1	1	1	28.79	19.36	28.79
GSM437125	Moffitt Cancer Center	age: 66	gender: male	ethnicity: caucasian	ajcc_stage: 2	grade: 2 - Moderately differentiated (MD)	1	0	0	26.82	26.82	26.82
GSM437126	Moffitt Cancer Center	age: 76	gender: female	ethnicity: caucasian	ajcc_stage: 2	grade: 2 - Moderately differentiated (MD)	1	1	0	52.5	52.5	52.5
GSM437127	Moffitt Cancer Center	age: 58	gender: female	ethnicity: caucasian	ajcc_stage: 2	grade: 3 - Poorly differentiated (PD)	1	1	1	24.03	9.05	24.03
GSM437128	Moffitt Cancer Center	age: 74	gender: male	ethnicity: caucasian	ajcc_stage: 2	grade: 2 - Moderately differentiated (MD)	0	0	0	88.99	88.99	88.99
GSM437129	Moffitt Cancer Center	age: 49	gender: male	ethnicity: caucasian	ajcc_stage: 2	grade: 2 - Moderately differentiated (MD)	0	0	0	102.44	64.86	102.44
GSM437130	Moffitt Cancer Center	age: 54	gender: female	ethnicity: other (not caucasian, black, or hispanic)	ajcc_stage: 2	grade: 2 - Moderately differentiated (MD)	1	1	1	33.73	14.13	33.73
GSM437131	Moffitt Cancer Center	age: 71	gender: female	ethnicity: caucasian	ajcc_stage: 2	grade: 2 - Moderately differentiated (MD)	0	0	0	85.28	85.28	85.28
GSM437132	Moffitt Cancer Center	age: 79	gender: female	ethnicity: caucasian	ajcc_stage: 2	grade: 2 - Moderately differentiated (MD)	0	0	0	26.53	26.53	26.53
GSM437133	Moffitt Cancer Center	age: 75	gender: female	ethnicity: caucasian	ajcc_stage: 2	grade: 1 - Well differentiated (WD)	1	1	1	37.31	37.31	37.31
GSM437134	Moffitt Cancer Center	age: 74	gender: female	ethnicity: caucasian	ajcc_stage: 2	grade: 2 - Moderately differentiated (MD)	0	0	0	86.43	86.43	86.43
GSM437135	Moffitt Cancer Center	age: 74	gender: female	ethnicity: caucasian	ajcc_stage: 2	grade: 2 - Moderately differentiated (MD)	0	0	0	55.92	55.92	55.92
GSM437136	Moffitt Cancer Center	age: 83	gender: female	ethnicity: caucasian	ajcc_stage: 2	grade: 2 - Moderately differentiated (MD)	0	0	0	70.65	70.65	70.65
GSM437137	Moffitt Cancer Center	age: 73	gender: male	ethnicity: caucasian	ajcc_stage: 2	grade: 2 - Moderately differentiated (MD)	0	0	0	76.04	76.04	76.04
GSM437138	Moffitt Cancer Center	age: 57	gender: female	ethnicity: caucasian	ajcc_stage: 2	grade: 1 - Well differentiated (WD)	0	0	0	79.13	79.13	79.13
GSM437139	Moffitt Cancer Center	age: 65	gender: female	ethnicity: caucasian	ajcc_stage: 2	grade: 2 - Moderately differentiated (MD)	0	0	1	83.99	22.38	83.99
GSM437140	Moffitt Cancer Center	age: 86	gender: female	ethnicity: caucasian	ajcc_stage: 2	grade: 2 - Moderately differentiated (MD)	0	0	0	80.25	80.25	80.25
GSM437141	Moffitt Cancer Center	age: 89	gender: female	ethnicity: caucasian	ajcc_stage: 2	grade: 1 - Well differentiated (WD)	0	0	0	40.6	28.86	40.6
GSM437142	Moffitt Cancer Center	age: 56	gender: female	ethnicity: caucasian	ajcc_stage: 2	grade: 3 - Poorly differentiated (PD)	0	0	1	95.37	25.21	95.37
GSM437143	Moffitt Cancer Center	age: 86	gender: female	ethnicity: caucasian	ajcc_stage: 2	grade: 3 - Poorly differentiated (PD)	1	1	1	31.06	31.06	31.06
GSM437144	Moffitt Cancer Center	age: 71	gender: male	ethnicity: caucasian	ajcc_stage: 2	grade: 2 - Moderately differentiated (MD)	1	0	0	37.31	37.31	37.31
GSM437145	Moffitt Cancer Center	age: 78	gender: female	ethnicity: caucasian	ajcc_stage: 2	grade: 2 - Moderately differentiated (MD)	1	1	1	22.02	22.02	22.02
GSM437146	Moffitt Cancer Center	age: 76	gender: male	ethnicity: caucasian	ajcc_stage: 2	grade: 2 - Moderately differentiated (MD)	0	0	0	63.25	63.25	63.25
GSM437147	Moffitt Cancer Center	age: 66	gender: female	ethnicity: caucasian	ajcc_stage: 2	grade: 3 - Poorly differentiated (PD)	0	0	0	34.09	24.19	34.09
GSM437148	Moffitt Cancer Center	age: 65	gender: female	ethnicity: caucasian	ajcc_stage: 2	grade: 2 - Moderately differentiated (MD)	0	0	0	52.14	52.14	52.14
GSM437149	Moffitt Cancer Center	age: 74	gender: female	ethnicity: other (not caucasian, black, or hispanic)	ajcc_stage: 2	grade: 2 - Moderately differentiated (MD)	0	0	0	66.04	59.6	66.04
GSM437150	Moffitt Cancer Center	age: 67	gender: male	ethnicity: caucasian	ajcc_stage: 2	grade: 1 - Well differentiated (WD)	0	0	0	59.96	59.96	59.96
GSM437151	Moffitt Cancer Center	age: 56	gender: male	ethnicity: caucasian	ajcc_stage: 2	grade: 2 - Moderately differentiated (MD)	0	0	0	47.86	47.86	47.86
GSM437152	Moffitt Cancer Center	age: 48	gender: female	ethnicity: caucasian	ajcc_stage: 2	grade: 2 - Moderately differentiated (MD)	0	0	0	58.45	46.71	58.45
GSM437153	Moffitt Cancer Center	age: 68	gender: male	ethnicity: other (not caucasian, black, or hispanic)	ajcc_stage: 2	grade: 2 - Moderately differentiated (MD)	0	0	0	45.99	45.99	45.99
GSM437154	Moffitt Cancer Center	age: 71	gender: male	ethnicity: caucasian	ajcc_stage: 2	grade: 2 - Moderately differentiated (MD)	0	0	0	60.42	49.84	60.42
GSM437155	Moffitt Cancer Center	age: 38	gender: female	ethnicity: caucasian	ajcc_stage: 2	grade: 2 - Moderately differentiated (MD)	0	0	0	37.67	17.95	37.67
GSM437156	Moffitt Cancer Center	age: 73	gender: male	ethnicity: caucasian	ajcc_stage: 2	grade: 2 - Moderately differentiated (MD)	0	0	0	15.71	15.71	15.71
GSM437157	Moffitt Cancer Center	age: 59	gender: female	ethnicity: caucasian	ajcc_stage: 2	grade: 3 - Poorly differentiated (PD)	0	0	0	39.25	39.25	39.25
GSM437158	Moffitt Cancer Center	age: 76	gender: female	ethnicity: caucasian	ajcc_stage: 2	grade: 2 - Moderately differentiated (MD)	0	0	0	49.87	36.75	49.87
GSM437159	Moffitt Cancer Center	age: 71	gender: male	ethnicity: caucasian	ajcc_stage: 2	grade: 2 - Moderately differentiated (MD)	0	0	0	25.24	25.24	25.24
GSM437160	Moffitt Cancer Center	age: 58	gender: male	ethnicity: caucasian	ajcc_stage: 2	grade: 2 - Moderately differentiated (MD)	0	0	0	44.97	44.97	44.97
GSM437161	Moffitt Cancer Center	age: 60	gender: male	ethnicity: black	ajcc_stage: 2	grade: 2 - Moderately differentiated (MD)	0	0	0	35.9	35.9	35.9
GSM437162	Moffitt Cancer Center	age: 71	gender: male	ethnicity: caucasian	ajcc_stage: 2	grade: 2 - Moderately differentiated (MD)	0	0	0	26.66	26.66	26.66
GSM437163	Moffitt Cancer Center	age: 64	gender: female	ethnicity: caucasian	ajcc_stage: 2	grade: 2 - Moderately differentiated (MD)	0	0	0	36.78	29.22	36.78
GSM437164	Moffitt Cancer Center	age: 84	gender: female	ethnicity: other (not caucasian, black, or hispanic)	ajcc_stage: 2	grade: 2 - Moderately differentiated (MD)	0	0	0	41.52	28.63	41.52
GSM437165	Moffitt Cancer Center	age: 87	gender: female	ethnicity: caucasian	ajcc_stage: 2	grade: 2 - Moderately differentiated (MD)	0	0		22.22	0	22.22
GSM437166	Moffitt Cancer Center	age: 51	gender: male	ethnicity: caucasian	ajcc_stage: 2	grade: 2 - Moderately differentiated (MD)	0	0	0	33.2	33.2	33.2
GSM437167	Moffitt Cancer Center	age: 69	gender: male	ethnicity: caucasian	ajcc_stage: 2	grade: 2 - Moderately differentiated (MD)	0	0	0	39.68	33.69	39.68
GSM437168	Moffitt Cancer Center	age: 78	gender: male	ethnicity: caucasian	ajcc_stage: 2	grade: 2 - Moderately differentiated (MD)	0	0	0	25.61	25.61	25.61
GSM437169	Moffitt Cancer Center	age: 65	gender: female	ethnicity: other (not caucasian, black, or hispanic)	ajcc_stage: 2	grade: 2 - Moderately differentiated (MD)	0	0	1	83.99	22.38	83.99
GSM437170	Moffitt Cancer Center	age: 54	gender: male	ethnicity: caucasian	ajcc_stage: 2	grade: 2 - Moderately differentiated (MD)	0	0	0	15.05	15.05	15.05
GSM437171	Moffitt Cancer Center	age: 40	gender: female	ethnicity: caucasian	ajcc_stage: 2	grade: 1 - Well differentiated (WD)	0	0	0	8.38	2.26	8.38
GSM437172	Moffitt Cancer Center	age: 68	gender: male	ethnicity: caucasian	ajcc_stage: 2	grade: 2 - Moderately differentiated (MD)	0	0	0	18.18	18.18	18.18
GSM437173	Moffitt Cancer Center	age: 52	gender: female	ethnicity: black	ajcc_stage: 2	grade: 2 - Moderately differentiated (MD)	1	0	0	27.15	27.15	27.15
GSM437174	Moffitt Cancer Center	age: 46	gender: male	ethnicity: black	ajcc_stage: 3	grade: 2 - Moderately differentiated (MD)	1	1	1	24.26	11.9	24.26
GSM437175	Moffitt Cancer Center	age: 39	gender: male	ethnicity: caucasian	ajcc_stage: 3	grade: 2 - Moderately differentiated (MD)	0	0	0	105.17	105.17	105.17
GSM437176	Moffitt Cancer Center	age: 38	gender: male	ethnicity: caucasian	ajcc_stage: 3	grade: 2 - Moderately differentiated (MD)	1	1	1	11.76	8.21	11.76
GSM437177	Moffitt Cancer Center	age: 26	gender: male	ethnicity: caucasian	ajcc_stage: 3	grade: 2 - Moderately differentiated (MD)	1	1	1	70.45	29.39	70.45
GSM437178	Moffitt Cancer Center	age: 71	gender: female	ethnicity: caucasian	ajcc_stage: 3	grade: 2 - Moderately differentiated (MD)	0	0	0	95.07	95.07	95.07
GSM437179	Moffitt Cancer Center	age: 64	gender: female	ethnicity: caucasian	ajcc_stage: 3	grade: 2 - Moderately differentiated (MD)	0	0	0	112.33	112.33	112.33
GSM437180	Moffitt Cancer Center	age: 53	gender: male	ethnicity: caucasian	ajcc_stage: 3	grade: 1 - Well differentiated (WD)	1	1	1	27.51	21.27	27.51
GSM437181	Moffitt Cancer Center	age: 53	gender: female	ethnicity: caucasian	ajcc_stage: 3	grade: 2 - Moderately differentiated (MD)	1	1	1	45.92	16.07	45.92
GSM437182	Moffitt Cancer Center	age: 92	gender: female	ethnicity: caucasian	ajcc_stage: 3	grade: 2 - Moderately differentiated (MD)	1	1	1	54.04	27.74	54.04
GSM437183	Moffitt Cancer Center	age: 60	gender: male	ethnicity: caucasian	ajcc_stage: 3	grade: 1 - Well differentiated (WD)	0	0	1	103.98	14.72	103.98
GSM437184	Moffitt Cancer Center	age: 74	gender: male	ethnicity: caucasian	ajcc_stage: 3	grade: 3 - Poorly differentiated (PD)	1	1	1	6.11	5.35	6.11
GSM437185	Moffitt Cancer Center	age: 48	gender: female	ethnicity: caucasian	ajcc_stage: 3	grade: 1 - Well differentiated (WD)	0	0	0	99.51	99.51	99.51
GSM437186	Moffitt Cancer Center	age: 63	gender: male	ethnicity: caucasian	ajcc_stage: 3	grade: 2 - Moderately differentiated (MD)	1	0	0	20.44	20.44	20.44
GSM437187	Moffitt Cancer Center	age: 58	gender: male	ethnicity: caucasian	ajcc_stage: 3	grade: 3 - Poorly differentiated (PD)	1	1	1	76.6	27.58	76.6
GSM437188	Moffitt Cancer Center	age: 75	gender: male	ethnicity: caucasian	ajcc_stage: 3	grade: 2 - Moderately differentiated (MD)	1	1	1	10.02	9.56	10.02
GSM437189	Moffitt Cancer Center	age: 63	gender: male	ethnicity: caucasian	ajcc_stage: 3	grade: 2 - Moderately differentiated (MD)	1	1	1	41.45	23.34	41.45
GSM437190	Moffitt Cancer Center	age: 46	gender: male	ethnicity: other (not caucasian, black, or hispanic)	ajcc_stage: 3	grade: 2 - Moderately differentiated (MD)	0	0	0	96.26	89.62	96.26
GSM437191	Moffitt Cancer Center	age: 71	gender: female	ethnicity: other (not caucasian, black, or hispanic)	ajcc_stage: 3	grade: 2 - Moderately differentiated (MD)	0	0	0	85.61	85.61	85.61
GSM437192	Moffitt Cancer Center	age: 63	gender: male	ethnicity: caucasian	ajcc_stage: 3	grade: 2 - Moderately differentiated (MD)	0	0	0	78.87	64.33	78.87
GSM437193	Moffitt Cancer Center	age: 87	gender: female	ethnicity: caucasian	ajcc_stage: 3	grade: 1 - Well differentiated (WD)	1	0	0	22.25	22.25	22.25
GSM437194	Moffitt Cancer Center	age: 63	gender: male	ethnicity: caucasian	ajcc_stage: 3	grade: 2 - Moderately differentiated (MD)	0	0	0	74.53	74.53	74.53
GSM437195	Moffitt Cancer Center	age: 87	gender: male	ethnicity: caucasian	ajcc_stage: 3	grade: 2 - Moderately differentiated (MD)	1	0	0	59.07	59.07	59.07
GSM437196	Moffitt Cancer Center	age: 30	gender: male	ethnicity: caucasian	ajcc_stage: 3	grade: 3 - Poorly differentiated (PD)	1	0	0	47.8	47.8	47.8
GSM437197	Moffitt Cancer Center	age: 83	gender: female	ethnicity: caucasian	ajcc_stage: 3	grade: 2 - Moderately differentiated (MD)	1	1	1	5.68	3.32	5.68
GSM437198	Moffitt Cancer Center	age: 55	gender: male	ethnicity: caucasian	ajcc_stage: 3	grade: 1 - Well differentiated (WD)	0	0	0	79.39	72.09	79.39
GSM437199	Moffitt Cancer Center	age: 66	gender: male	ethnicity: other (not caucasian, black, or hispanic)	ajcc_stage: 3	grade: 2 - Moderately differentiated (MD)	0	0	1	74.07	24.85	74.07
GSM437200	Moffitt Cancer Center	age: 69	gender: male	ethnicity: caucasian	ajcc_stage: 3	grade: 2 - Moderately differentiated (MD)	1	1	1	50.76	41.06	50.76
GSM437201	Moffitt Cancer Center	age: 64	gender: female	ethnicity: caucasian	ajcc_stage: 3	grade: 2 - Moderately differentiated (MD)	1	1	1	67.82	36.92	67.82
GSM437202	Moffitt Cancer Center	age: 62	gender: male	ethnicity: caucasian	ajcc_stage: 3	grade: 3 - Poorly differentiated (PD)	0	0	0	70.84	64.93	70.84
GSM437203	Moffitt Cancer Center	age: 67	gender: female	ethnicity: caucasian	ajcc_stage: 3	grade: 3 - Poorly differentiated (PD)	0	0	0	50.59	50.59	50.59
GSM437204	Moffitt Cancer Center	age: 57	gender: male	ethnicity: caucasian	ajcc_stage: 3	grade: 2 - Moderately differentiated (MD)	1	1		34.58	0	34.58
GSM437205	Moffitt Cancer Center	age: 73	gender: female	ethnicity: caucasian	ajcc_stage: 3	grade: 2 - Moderately differentiated (MD)	1	0	0	38.72	38.72	38.72
GSM437206	Moffitt Cancer Center	age: 83	gender: female	ethnicity: caucasian	ajcc_stage: 3	grade: 2 - Moderately differentiated (MD)	1	0	0	54.9	54.9	54.9
GSM437207	Moffitt Cancer Center	age: 65	gender: female	ethnicity: other (not caucasian, black, or hispanic)	ajcc_stage: 3	grade: 2 - Moderately differentiated (MD)	0	0	0	67.92	65.55	67.92
GSM437208	Moffitt Cancer Center	age: 63	gender: female	ethnicity: caucasian	ajcc_stage: 3	grade: 2 - Moderately differentiated (MD)	0	0	0	58.45	58.45	58.45
GSM437209	Moffitt Cancer Center	age: 69	gender: male	ethnicity: caucasian	ajcc_stage: 3	grade: 3 - Poorly differentiated (PD)	0	0	0	59.34	59.34	59.34
GSM437210	Moffitt Cancer Center	age: 71	gender: female	ethnicity: caucasian	ajcc_stage: 3	grade: 2 - Moderately differentiated (MD)	0	0	0	54.54	26.92	54.54
GSM437211	Moffitt Cancer Center	age: 51	gender: female	ethnicity: caucasian	ajcc_stage: 3	grade: 3 - Poorly differentiated (PD)	1	1	1	19.03	8.58	19.03
GSM437212	Moffitt Cancer Center	age: 78	gender: female	ethnicity: caucasian	ajcc_stage: 3	grade: 3 - Poorly differentiated (PD)	1	0	0	26.26	26.26	26.26
GSM437213	Moffitt Cancer Center	age: 72	gender: male	ethnicity: caucasian	ajcc_stage: 3	grade: 3 - Poorly differentiated (PD)	0	0	0	52.86	52.86	52.86
GSM437214	Moffitt Cancer Center	age: 46	gender: male	ethnicity: caucasian	ajcc_stage: 3	grade: 2 - Moderately differentiated (MD)	1	1	1	32.05	21.04	32.05
GSM437215	Moffitt Cancer Center	age: 67	gender: male	ethnicity: caucasian	ajcc_stage: 3	grade: 2 - Moderately differentiated (MD)	0	0	0	55.95	44.67	55.95
GSM437216	Moffitt Cancer Center	age: 67	gender: male	ethnicity: caucasian	ajcc_stage: 3	grade: 3 - Poorly differentiated (PD)	0	0	0	56.67	36.92	56.67
GSM437217	Moffitt Cancer Center	age: 26	gender: male	ethnicity: black	ajcc_stage: 3	grade: 2 - Moderately differentiated (MD)	0	0	0	50.43	50.43	50.43
GSM437218	Moffitt Cancer Center	age: 78	gender: female	ethnicity: black	ajcc_stage: 3	grade: 2 - Moderately differentiated (MD)	1	0	0	4.24	4.24	4.24
GSM437219	Moffitt Cancer Center	age: 71	gender: female	ethnicity: caucasian	ajcc_stage: 3	grade: 2 - Moderately differentiated (MD)	0	0	0	49.11	49.11	49.11
GSM437220	Moffitt Cancer Center	age: 60	gender: female	ethnicity: other (not caucasian, black, or hispanic)	ajcc_stage: 3	grade: 2 - Moderately differentiated (MD)	0	0	0	49.57	38.07	49.57
GSM437221	Moffitt Cancer Center	age: 46	gender: male	ethnicity: caucasian	ajcc_stage: 3	grade: 2 - Moderately differentiated (MD)	0	0	0	50.49	44.74	50.49
GSM437222	Moffitt Cancer Center	age: 41	gender: male	ethnicity: caucasian	ajcc_stage: 3	grade: 2 - Moderately differentiated (MD)	0	0	1	63.05	34.19	63.05
GSM437223	Moffitt Cancer Center	age: 75	gender: female	ethnicity: caucasian	ajcc_stage: 3	grade: 2 - Moderately differentiated (MD)	1	1	1	49.24	24.13	49.24
GSM437224	Moffitt Cancer Center	age: 54	gender: male	ethnicity: caucasian	ajcc_stage: 3	grade: 2 - Moderately differentiated (MD)	0	0	0	0.92	0.92	0.92
GSM437225	Moffitt Cancer Center	age: 78	gender: female	ethnicity: caucasian	ajcc_stage: 3	grade: 2 - Moderately differentiated (MD)	0	0	0	31.36	31.36	31.36
GSM437226	Moffitt Cancer Center	age: 61	gender: female	ethnicity: caucasian	ajcc_stage: 3	grade: 2 - Moderately differentiated (MD)	0	0	0	40.3	18.96	40.3
GSM437227	Moffitt Cancer Center	age: 74	gender: male	ethnicity: caucasian	ajcc_stage: 3	grade: 2 - Moderately differentiated (MD)	0	0	1	116.64	85.84	116.64
GSM437228	Moffitt Cancer Center	age: 79	gender: female	ethnicity: caucasian	ajcc_stage: 3	grade: 2 - Moderately differentiated (MD)	0	0	0	31.92	31.92	31.92
GSM437229	Moffitt Cancer Center	age: 81	gender: female	ethnicity: caucasian	ajcc_stage: 3	grade: 3 - Poorly differentiated (PD)	0	0	0	19.98	19.98	19.98
GSM437230	Moffitt Cancer Center	age: 62	gender: female	ethnicity: caucasian	ajcc_stage: 3	grade: 2 - Moderately differentiated (MD)	0	0	0	24.62	5.22	24.62
GSM437231	Moffitt Cancer Center	age: 64	gender: male	ethnicity: caucasian	ajcc_stage: 4	grade: 2 - Moderately differentiated (MD)	1	1		18.54	0	18.54
GSM437232	Moffitt Cancer Center	age: 72	gender: female	ethnicity: caucasian	ajcc_stage: 4	grade: 2 - Moderately differentiated (MD)	0	0	0	130.75	117.3	130.75
GSM437233	Moffitt Cancer Center	age: 59	gender: female	ethnicity: black	ajcc_stage: 4	grade: 1 - Well differentiated (WD)	1	1		17.62	0	17.62
GSM437234	Moffitt Cancer Center	age: 46	gender: male	ethnicity: black	ajcc_stage: 4	grade: 2 - Moderately differentiated (MD)	1	1		5.32	0	5.32
GSM437235	Moffitt Cancer Center	age: 69	gender: male	ethnicity: caucasian	ajcc_stage: 4	grade: 3 - Poorly differentiated (PD)	1	1		2.36	0	2.36
GSM437236	Moffitt Cancer Center	age: 73	gender: male	ethnicity: caucasian	ajcc_stage: 4	grade: 2 - Moderately differentiated (MD)	1	1		5.72	0	5.72
GSM437237	Moffitt Cancer Center	age: 66	gender: male	ethnicity: caucasian	ajcc_stage: 4	grade: 2 - Moderately differentiated (MD)	1	1		15.28	0	15.28
GSM437238	Moffitt Cancer Center	age: 54	gender: male	ethnicity: caucasian	ajcc_stage: 4	grade: 2 - Moderately differentiated (MD)	0	0	0	95.07	82.61	95.07
GSM437239	Moffitt Cancer Center	age: 88	gender: male	ethnicity: caucasian	ajcc_stage: 4	grade: 2 - Moderately differentiated (MD)	1	1		4.96	0	4.96
GSM437240	Moffitt Cancer Center	age: 58	gender: male	ethnicity: caucasian	ajcc_stage: 4	grade: 2 - Moderately differentiated (MD)	1	1		28.89	0	28.89
GSM437241	Moffitt Cancer Center	age: 82	gender: female	ethnicity: caucasian	ajcc_stage: 4	grade: 3 - Poorly differentiated (PD)	1	1		3.25	0	3.25
GSM437242	Moffitt Cancer Center	age: 58	gender: female	ethnicity: caucasian	ajcc_stage: 4	grade: 3 - Poorly differentiated (PD)	1	1		0.92	0	0.92
GSM437243	Moffitt Cancer Center	age: 69	gender: male	ethnicity: caucasian	ajcc_stage: 4	grade: 2 - Moderately differentiated (MD)	1	1	1	18.77	10.61	18.77
GSM437244	Moffitt Cancer Center	age: 51	gender: male	ethnicity: caucasian	ajcc_stage: 4	grade: 2 - Moderately differentiated (MD)	1	1		57.73	0	57.73
GSM437245	Moffitt Cancer Center	age: 70	gender: female	ethnicity: other (not caucasian, black, or hispanic)	ajcc_stage: 4	grade: 2 - Moderately differentiated (MD)	1	1		14.39	0	14.39
GSM437246	Moffitt Cancer Center	age: 82	gender: female	ethnicity: caucasian	ajcc_stage: 4	grade: 2 - Moderately differentiated (MD)	1	1		5.12	0	5.12
GSM437247	Moffitt Cancer Center	age: 60	gender: male	ethnicity: caucasian	ajcc_stage: 4	grade: 3 - Poorly differentiated (PD)	1	1		4.99	0	4.99
GSM437248	Moffitt Cancer Center	age: 52	gender: male	ethnicity: black	ajcc_stage: 4	grade: 3 - Poorly differentiated (PD)	1	1	1	33.17	24.88	33.17
GSM437249	Moffitt Cancer Center	age: 59	gender: male	ethnicity: caucasian	ajcc_stage: 4	grade: 2 - Moderately differentiated (MD)	1	0	0	50.53	50.53	50.53
GSM437250	Moffitt Cancer Center	age: 56	gender: male	ethnicity: caucasian	ajcc_stage: 4	grade: 3 - Poorly differentiated (PD)	1	1		5.72	0	5.72
GSM437251	Moffitt Cancer Center	age: 63	gender: male	ethnicity: caucasian	ajcc_stage: 4	grade: 2 - Moderately differentiated (MD)	1	1		8.02	0	8.02
GSM437252	Moffitt Cancer Center	age: 65	gender: female	ethnicity: caucasian	ajcc_stage: 4	grade: 2 - Moderately differentiated (MD)	1	1		34.02	0	34.02
GSM437253	Moffitt Cancer Center	age: 54	gender: male	ethnicity: caucasian	ajcc_stage: 4	grade: 3 - Poorly differentiated (PD)	1	1		1.44	0	1.44
GSM437254	Moffitt Cancer Center	age: 76	gender: male	ethnicity: caucasian	ajcc_stage: 4	grade: 3 - Poorly differentiated (PD)	1	0		36.95	0	36.95
GSM437255	Moffitt Cancer Center	age: 58	gender: female	ethnicity: other (not caucasian, black, or hispanic)	ajcc_stage: 4	grade: 2 - Moderately differentiated (MD)	0	0	0	60.75	55.19	60.75
GSM437256	Moffitt Cancer Center	age: 69	gender: female	ethnicity: caucasian	ajcc_stage: 4	grade: 2 - Moderately differentiated (MD)	1	0		37.44	0	37.44
GSM437257	Moffitt Cancer Center	age: 42	gender: female	ethnicity: caucasian	ajcc_stage: 4	grade: 2 - Moderately differentiated (MD)	1	1		23.07	0	23.07
GSM437258	Moffitt Cancer Center	age: 78	gender: female	ethnicity: caucasian	ajcc_stage: 4	grade: 2 - Moderately differentiated (MD)	1	1		19.85	0	19.85
GSM437259	Moffitt Cancer Center	age: 51	gender: male	ethnicity: caucasian	ajcc_stage: 4	grade: 2 - Moderately differentiated (MD)	0	0		31.85	0	31.85
GSM437260	Moffitt Cancer Center	age: 63	gender: male	ethnicity: caucasian	ajcc_stage: 4	grade: 2 - Moderately differentiated (MD)	1	1		8.61	0	8.61
GSM437261	Moffitt Cancer Center	age: 66	gender: male	ethnicity: caucasian	ajcc_stage: 4	grade: 2 - Moderately differentiated (MD)	0	0	1	42.27	13.08	42.27
GSM437262	Moffitt Cancer Center	age: 73	gender: male	ethnicity: caucasian	ajcc_stage: 4	grade: 2 - Moderately differentiated (MD)	1	1		15.25	0	15.25
GSM437263	Moffitt Cancer Center	age: 62	gender: male	ethnicity: caucasian	ajcc_stage: 4	grade: 2 - Moderately differentiated (MD)	1	1		14.56	0	14.56
GSM437264	Moffitt Cancer Center	age: 82	gender: female	ethnicity: caucasian	ajcc_stage: 4	grade: 2 - Moderately differentiated (MD)	1	0	0	9.96	9.96	9.96
GSM437265	Moffitt Cancer Center	age: 76	gender: male	ethnicity: caucasian	ajcc_stage: 4	grade: 2 - Moderately differentiated (MD)	1	1	0	8.94	8.94	8.94
GSM437266	Moffitt Cancer Center	age: 78	gender: female	ethnicity: caucasian	ajcc_stage: 4	grade: 3 - Poorly differentiated (PD)	0	0	1	32.67	17.32	32.67
GSM437267	Moffitt Cancer Center	age: 66	gender: female	ethnicity: caucasian	ajcc_stage: 4	grade: 3 - Poorly differentiated (PD)	1	1		2.07	0	2.07
GSM437268	Moffitt Cancer Center	age: 68	gender: male	ethnicity: caucasian	ajcc_stage: 4	grade: 2 - Moderately differentiated (MD)	1	1		22.78	0	22.78
GSM437269	Moffitt Cancer Center	age: 47	gender: male	ethnicity: caucasian	ajcc_stage: 4	grade: 2 - Moderately differentiated (MD)	0	0		22.35	0	22.35

## Sheet: GSE33113
Experiment Names	Sample_description	Sample_source_name	Organism	Sex	age at diagnosis	meta or recurrence within 3 years	time to meta or recurrence(DAY)	time to meta or recurrence(MONTH)	AGE AT DIAGNOSIS	META OR RECURRENCE WITHIN 3 YEARS	SEX	TIME TO META OR RECURRENCE
GSM1100477_COL_27		normal
GSM1100478_COL_28		normal
GSM1100479_COL_29		normal
GSM1100480_COL_30		normal
GSM1100481_COL_31		normal
GSM1100482_COL_32		normal
GSM820048	COL001.CEL	Primary tumor resection	Homo sapiens	m	41,6	no	2000	66.6667	41,6	0	m	2000
GSM820049	COL002.CEL	Primary tumor resection	Homo sapiens	m	66,06	no	140	4.66667	66,06	0	m	140
GSM820050	COL003.CEL	Primary tumor resection	Homo sapiens	m	80,19	no	62	2.06667	80,19	0	m	62
GSM820051	COL004.CEL	Primary tumor resection	Homo sapiens	m	87,36	yes	832	27.7333	87,36	1	m	832
GSM820052	COL005.CEL	Primary tumor resection	Homo sapiens	f	60,49	no	1175	39.1667	60,49	0	f	1175
GSM820053	COL006.CEL	Primary tumor resection	Homo sapiens	m	76,55	no	1541	51.3667	76,55	0	m	1541
GSM820054	COL007.CEL	Primary tumor resection	Homo sapiens	m	61,3	no	1613	53.7667	61,3	0	m	1613
GSM820055	COL008.CEL	Primary tumor resection	Homo sapiens	f	82,16	no	748	24.9333	82,16	0	f	748
GSM820056	COL009.CEL	Primary tumor resection	Homo sapiens	f	92,15	no	1545	51.5	92,15	0	f	1545
GSM820057	COL010.CEL	Primary tumor resection	Homo sapiens	f	54,56	no	1175	39.1667	54,56	0	f	1175
GSM820058	COL011.CEL	Primary tumor resection	Homo sapiens	f	73,41	yes	657	21.9	73,41	1	f	657
GSM820059	COL012.CEL	Primary tumor resection	Homo sapiens	m	55,15	no	1137	37.9	55,15	0	m	1137
GSM820060	COL013.CEL	Primary tumor resection	Homo sapiens	f	82,66	no	499	16.6333	82,66	0	f	499
GSM820061	COL014.CEL	Primary tumor resection	Homo sapiens	f	84,4	no	1470	49	84,4	0	f	1470
GSM820062	COL015.CEL	Primary tumor resection	Homo sapiens	m	50,11	no	1433	47.7667	50,11	0	m	1433
GSM820063	COL016.CEL	Primary tumor resection	Homo sapiens	f	47,7	no	2810	93.6667	47,7	0	f	2810
GSM820064	COL017.CEL	Primary tumor resection	Homo sapiens	f	64,9	no	2868	95.6	64,9	0	f	2868
GSM820065	COL018.CEL	Primary tumor resection	Homo sapiens	f	75,49	no	1774	59.1333	75,49	0	f	1774
GSM820066	COL019.CEL	Primary tumor resection	Homo sapiens	f	76,2	no	1928	64.2667	76,2	0	f	1928
GSM820067	COL020.CEL	Primary tumor resection	Homo sapiens	f	65,7	yes	1060	35.3333	65,7	1	f	1060
GSM820068	COL021.CEL	Primary tumor resection	Homo sapiens	f	86,41	no	929	30.9667	86,41	0	f	929
GSM820069	COL022.CEL	Primary tumor resection	Homo sapiens	m	48	no	3550	118.333	48	0	m	3550
GSM820070	COL023.CEL	Primary tumor resection	Homo sapiens	m	col01	no	1329	44.3	col01	0	m	1329
GSM820071	COL024.CEL	Primary tumor resection	Homo sapiens	m	76,22	yes	204	6.8	76,22	1	m	204
GSM820072	COL026.CEL	Primary tumor resection	Homo sapiens	f	60,11	yes	357	11.9	60,11	1	f	357
GSM820073	COL033.CEL	Primary tumor resection	Homo sapiens	f	82,02	no	994	33.1333	82,02	0	f	994
GSM820074	COL034.CEL	Primary tumor resection	Homo sapiens	m	79,05	no	1413	47.1	79,05	0	m	1413
GSM820075	COL035.CEL	Primary tumor resection	Homo sapiens	m	67,1	no	2157	71.9	67,1	0	m	2157
GSM820076	COL036.CEL	Primary tumor resection	Homo sapiens	f	71,9	no	1977	65.9	71,9	0	f	1977
GSM820077	COL037.CEL	Primary tumor resection	Homo sapiens	m	64,62	no	1807	60.2333	64,62	0	m	1807
GSM820078	COL038.CEL	Primary tumor resection	Homo sapiens	f	95,13	no	446	14.8667	95,13	0	f	446
GSM820079	COL039.CEL	Primary tumor resection	Homo sapiens	f	71,83	no	1859	61.9667	71,83	0	f	1859
GSM820080	COL040.CEL	Primary tumor resection	Homo sapiens	f	76,79	no	2273	75.7667	76,79	0	f	2273
GSM820081	COL041.CEL	Primary tumor resection	Homo sapiens	m	57,72	no	1959	65.3	57,72	0	m	1959
GSM820082	COL044.CEL	Primary tumor resection	Homo sapiens	m	78,27	yes	1278	42.6	78,27	1	m	1278
GSM820083	COL045.CEL	Primary tumor resection	Homo sapiens	m	75,35	yes	269	8.96667	75,35	1	m	269
GSM820084	COL046.CEL	Primary tumor resection	Homo sapiens	f	83,2	no	3555	118.5	83,2	0	f	3555
GSM820085	COL047.CEL	Primary tumor resection	Homo sapiens	m	57,8	no	3599	119.967	57,8	0	m	3599
GSM820086	COL048.CEL	Primary tumor resection	Homo sapiens	f	90,57	no	974	32.4667	90,57	0	f	974
GSM820087	COL049.CEL	Primary tumor resection	Homo sapiens	m	94,56	no	1473	49.1	94,56	0	m	1473
GSM820088	COL050.CEL	Primary tumor resection	Homo sapiens	f	68,57	yes	446	14.8667	68,57	1	f	446
GSM820089	COL051.CEL	Primary tumor resection	Homo sapiens	m	75,91	no	236	7.86667	75,91	0	m	236
GSM820090	COL052.CEL	Primary tumor resection	Homo sapiens	f	57,26	yes	332	11.0667	57,26	1	f	332
GSM820091	COL053.CEL	Primary tumor resection	Homo sapiens	f	54,07	yes	437	14.5667	54,07	1	f	437
GSM820092	COL054.CEL	Primary tumor resection	Homo sapiens	f	50,81	yes	438	14.6	50,81	1	f	438
GSM820093	COL055.CEL	Primary tumor resection	Homo sapiens	f	78,78	no	1006	33.5333	78,78	0	f	1006
GSM820094	COL056.CEL	Primary tumor resection	Homo sapiens	m	46,44	no	803	26.7667	46,44	0	m	803
GSM820095	COL057.CEL	Primary tumor resection	Homo sapiens	f	74,6	no	2414	80.4667	74,6	0	f	2414
GSM820096	COL058.CEL	Primary tumor resection	Homo sapiens	f	68,91	no	1174	39.1333	68,91	0	f	1174
GSM820097	COL059.CEL	Primary tumor resection	Homo sapiens	f	34,64	yes	391	13.0333	34,64	1	f	391
GSM820098	COL060.CEL	Primary tumor resection	Homo sapiens	f	79,3	no	3065	102.167	79,3	0	f	3065
GSM820099	COL061.CEL	Primary tumor resection	Homo sapiens	m	78,09	no	474	15.8	78,09	0	m	474
GSM820100	COL062.CEL	Primary tumor resection	Homo sapiens	f	80,38	no	457	15.2333	80,38	0	f	457
GSM820101	COL063.CEL	Primary tumor resection	Homo sapiens	m	80,57	no	1260	42	80,57	0	m	1260
GSM820102	COL064.CEL	Primary tumor resection	Homo sapiens	f	77,12	no	54	1.8	77,12	0	f	54
GSM820103	COL065.CEL	Primary tumor resection	Homo sapiens	m	63,5	no	1983	66.1	63,5	0	m	1983
GSM820104	COL066.CEL	Primary tumor resection	Homo sapiens	m	77,79	no	1667	55.5667	77,79	0	m	1667
GSM820105	COL067.CEL	Primary tumor resection	Homo sapiens	f	57	no	2141	71.3667	57	0	f	2141
GSM820106	COL068.CEL	Primary tumor resection	Homo sapiens	m	74,06	no	1281	42.7	74,06	0	m	1281
GSM820107	COL069.CEL	Primary tumor resection	Homo sapiens	f	55,21	yes	409	13.6333	55,21	1	f	409
GSM820108	COL070.CEL	Primary tumor resection	Homo sapiens	m	75,72	no	56	1.86667	75,72	0	m	56
GSM820109	COL072.CEL	Primary tumor resection	Homo sapiens	f	77,35	no	1640	54.6667	77,35	0	f	1640
GSM820110	COL073.CEL	Primary tumor resection	Homo sapiens	m	80,75	no	971	32.3667	80,75	0	m	971
GSM820111	COL074.CEL	Primary tumor resection	Homo sapiens	m	74,72	no	1189	39.6333	74,72	0	m	1189
GSM820112	COL075.CEL	Primary tumor resection	Homo sapiens	f	76,57	no	1184	39.4667	76,57	0	f	1184
GSM820113	COL076.CEL	Primary tumor resection	Homo sapiens	f	69,53	no	1785	59.5	69,53	0	f	1785
GSM820114	COL077.CEL	Primary tumor resection	Homo sapiens	m	63,07	no	1837	61.2333	63,07	0	m	1837
GSM820115	COL078.CEL	Primary tumor resection	Homo sapiens	m	81,41	no	1844	61.4667	81,41	0	m	1844
GSM820116	COL079.CEL	Primary tumor resection	Homo sapiens	m	72,46	yes	273	9.1	72,46	1	m	273
GSM820117	COL080.CEL	Primary tumor resection	Homo sapiens	m	63,98	yes	538	17.9333	63,98	1	m	538
GSM820118	COL081.CEL	Primary tumor resection	Homo sapiens	f	88,03	no	1608	53.6	88,03	0	f	1608
GSM820119	COL082.CEL	Primary tumor resection	Homo sapiens	f	73,98	yes	634	21.1333	73,98	1	f	634
GSM820120	COL083.CEL	Primary tumor resection	Homo sapiens	f	76,02	no	736	24.5333	76,02	0	f	736
GSM820121	COL084.CEL	Primary tumor resection	Homo sapiens	f	66,91	no	1378	45.9333	66,91	0	f	1378
GSM820122	COL085.CEL	Primary tumor resection	Homo sapiens	m	54,05	no	1582	52.7333	54,05	0	m	1582
GSM820123	COL086.CEL	Primary tumor resection	Homo sapiens	m	63,89	yes	447	14.9	63,89	1	m	447
GSM820124	COL089.CEL	Primary tumor resection	Homo sapiens	f	61,5	no	1296	43.2	61,5	0	f	1296
GSM820125	COL090.CEL	Primary tumor resection	Homo sapiens	m	86,06	no	893	29.7667	86,06	0	m	893
GSM820126	COL091.CEL	Primary tumor resection	Homo sapiens	f	84,57	no	1219	40.6333	84,57	0	f	1219
GSM820127	COL092.CEL	Primary tumor resection	Homo sapiens	m	85,98	yes	200	6.66667	85,98	1	m	200
GSM820128	COL093.CEL	Primary tumor resection	Homo sapiens	f	71,26	no	1319	43.9667	71,26	0	f	1319
GSM820129	COL094.CEL	Primary tumor resection	Homo sapiens	m	87,06	no	344	11.4667	87,06	0	m	344
GSM820130	COL095.CEL	Primary tumor resection	Homo sapiens	m	52,5	no	1230	41	52,5	0	m	1230
GSM820131	COL096.CEL	Primary tumor resection	Homo sapiens	m	61,91	no	1147	38.2333	61,91	0	m	1147
GSM820132	COL097.CEL	Primary tumor resection	Homo sapiens	m	61,76	no	1042	34.7333	61,76	0	m	1042
GSM820133	COL098.CEL	Primary tumor resection	Homo sapiens	m	48,82	no	1094	36.4667	48,82	0	m	1094
GSM820134	COL099.CEL	Primary tumor resection	Homo sapiens	f	68,84	no	1061	35.3667	68,84	0	f	1061
GSM820135	COL100.CEL	Primary tumor resection	Homo sapiens	f	81,42		50	1.66667	81,42		f	50
GSM820136	COL101.CEL	Primary tumor resection	Homo sapiens	f	77,76	no	1431	47.7	77,76	0	f	1431
GSM820137	COL102.CEL	Primary tumor resection	Homo sapiens	f	49,23	no	1428	47.6	49,23	0	f	1428

## Sheet: GSE64256
Source Name	Sample_description	Sample_source_name	metastasis	organism	organism part
GSM1567092	Gene expression profile of surgically resected material	surgically resected material	distant metastasis	Homo sapiens	colorectal cancer, LCM
GSM1567093	Gene expression profile of surgically resected material	surgically resected material	none	Homo sapiens	colorectal cancer, LCM
GSM1567094	Gene expression profile of surgically resected material	surgically resected material	none	Homo sapiens	colorectal cancer, LCM
GSM1567095	Gene expression profile of surgically resected material	surgically resected material	none	Homo sapiens	colorectal cancer, LCM
GSM1567096	Gene expression profile of surgically resected material	surgically resected material	none	Homo sapiens	colorectal cancer, LCM
GSM1567097	Gene expression profile of surgically resected material	surgically resected material	distant metastasis	Homo sapiens	colorectal cancer, LCM
GSM1567098	Gene expression profile of surgically resected material	surgically resected material	none	Homo sapiens	colorectal cancer, LCM
GSM1567099	Gene expression profile of surgically resected material	surgically resected material	none	Homo sapiens	colorectal cancer, LCM
GSM1567100	Gene expression profile of surgically resected material	surgically resected material	none	Homo sapiens	colorectal cancer, LCM
GSM1567101	Gene expression profile of surgically resected material	surgically resected material	none	Homo sapiens	colorectal cancer, LCM
GSM1567102	Gene expression profile of surgically resected material	surgically resected material	distant metastasis	Homo sapiens	colorectal cancer, LCM
GSM1567103	Gene expression profile of surgically resected material	surgically resected material	none	Homo sapiens	colorectal cancer, LCM
GSM1567104	Gene expression profile of surgically resected material	surgically resected material	none	Homo sapiens	colorectal cancer, LCM
GSM1567105	Gene expression profile of surgically resected material	surgically resected material	none	Homo sapiens	colorectal cancer, LCM
GSM1567106	Gene expression profile of surgically resected material	surgically resected material	none	Homo sapiens	colorectal cancer, LCM
GSM1567107	Gene expression profile of surgically resected material	surgically resected material	none	Homo sapiens	colorectal cancer, LCM
GSM1567108	Gene expression profile of surgically resected material	surgically resected material	none	Homo sapiens	colorectal cancer, LCM
GSM1567109	Gene expression profile of surgically resected material	surgically resected material	none	Homo sapiens	colorectal cancer, LCM
GSM1567110	Gene expression profile of surgically resected material	surgically resected material	none	Homo sapiens	colorectal cancer, LCM
GSM1567111	Gene expression profile of surgically resected material	surgically resected material	none	Homo sapiens	colorectal cancer, LCM
GSM1567112	Gene expression profile of surgically resected material	surgically resected material	distant metastasis	Homo sapiens	colorectal cancer, LCM
GSM1567113	Gene expression profile of surgically resected material	surgically resected material	none	Homo sapiens	colorectal cancer, LCM
GSM1567114	Gene expression profile of surgically resected material	surgically resected material	distant metastasis	Homo sapiens	colorectal cancer, LCM
GSM1567115	Gene expression profile of surgically resected material	surgically resected material	none	Homo sapiens	colorectal cancer, LCM
GSM1567116	Gene expression profile of surgically resected material	surgically resected material	none	Homo sapiens	colorectal cancer, LCM
GSM1567117	Gene expression profile of surgically resected material	surgically resected material	distant metastasis	Homo sapiens	colorectal cancer, LCM
GSM1567118	Gene expression profile of surgically resected material	surgically resected material	distant metastasis	Homo sapiens	colorectal cancer, LCM
GSM1567119	Gene expression profile of surgically resected material	surgically resected material	none	Homo sapiens	colorectal cancer, LCM
GSM1567120	Gene expression profile of surgically resected material	surgically resected material	none	Homo sapiens	colorectal cancer, LCM
GSM1567121	Gene expression profile of surgically resected material	surgically resected material	none	Homo sapiens	colorectal cancer, LCM
GSM1567122	Gene expression profile of surgically resected material	surgically resected material	distant metastasis	Homo sapiens	colorectal cancer, LCM
GSM1567123	Gene expression profile of surgically resected material	surgically resected material	none	Homo sapiens	colorectal cancer, LCM
GSM1567124	Gene expression profile of surgically resected material	surgically resected material	none	Homo sapiens	colorectal cancer, LCM
GSM1567125	Gene expression profile of surgically resected material	surgically resected material	distant metastasis	Homo sapiens	colorectal cancer, LCM
GSM1567126	Gene expression profile of surgically resected material	surgically resected material	none	Homo sapiens	colorectal cancer, LCM
GSM1567127	Gene expression profile of surgically resected material	surgically resected material	none	Homo sapiens	colorectal cancer, LCM
GSM1567128	Gene expression profile of surgically resected material	surgically resected material	none	Homo sapiens	colorectal cancer, LCM
GSM1567129	Gene expression profile of surgically resected material	surgically resected material	none	Homo sapiens	colorectal cancer, LCM
GSM1567130	Gene expression profile of surgically resected material	surgically resected material	none	Homo sapiens	colorectal cancer, LCM
GSM1567131	Gene expression profile of surgically resected material	surgically resected material	none	Homo sapiens	colorectal cancer, LCM
GSM1567132	Gene expression profile of surgically resected material	surgically resected material	none	Homo sapiens	colorectal cancer, LCM
GSM1567133	Gene expression profile of surgically resected material	surgically resected material	none	Homo sapiens	colorectal cancer, LCM
GSM1567134	Gene expression profile of surgically resected material	surgically resected material	none	Homo sapiens	colorectal cancer, LCM
GSM1567135	Gene expression profile of surgically resected material	surgically resected material	none	Homo sapiens	colorectal cancer, LCM
GSM1567136	Gene expression profile of surgically resected material	surgically resected material	distant metastasis	Homo sapiens	colorectal cancer, LCM
GSM1567137	Gene expression profile of surgically resected material	surgically resected material	distant metastasis	Homo sapiens	colorectal cancer, LCM
GSM1567138	Gene expression profile of surgically resected material	surgically resected material	none	Homo sapiens	colorectal cancer, LCM
GSM1567139	Gene expression profile of surgically resected material	surgically resected material	none	Homo sapiens	colorectal cancer, LCM
GSM1567140	Gene expression profile of surgically resected material	surgically resected material	none	Homo sapiens	colorectal cancer, LCM
GSM1567141	Gene expression profile of surgically resected material	surgically resected material	distant metastasis	Homo sapiens	colorectal cancer, LCM
GSM1567142	Gene expression profile of surgically resected material	surgically resected material	none	Homo sapiens	colorectal cancer, LCM
GSM1567143	Gene expression profile of surgically resected material	surgically resected material	none	Homo sapiens	colorectal cancer, LCM
GSM1567144	Gene expression profile of surgically resected material	surgically resected material	none	Homo sapiens	colorectal cancer, LCM
GSM1567145	Gene expression profile of surgically resected material	surgically resected material	none	Homo sapiens	colorectal cancer, LCM
GSM1567146	Gene expression profile of surgically resected material	surgically resected material	none	Homo sapiens	colorectal cancer, LCM
GSM1567147	Gene expression profile of surgically resected material	surgically resected material	none	Homo sapiens	colorectal cancer, LCM
GSM1567148	Gene expression profile of surgically resected material	surgically resected material	none	Homo sapiens	colorectal cancer, LCM
GSM1567149	Gene expression profile of surgically resected material	surgically resected material	none	Homo sapiens	colorectal cancer, LCM
GSM1567150	Gene expression profile of surgically resected material	surgically resected material	none	Homo sapiens	colorectal cancer, LCM
GSM1567151	Gene expression profile of surgically resected material	surgically resected material	none	Homo sapiens	colorectal cancer, LCM
GSM1567152	Gene expression profile of surgically resected material	surgically resected material	none	Homo sapiens	colorectal cancer, LCM
GSM1567153	Gene expression profile of surgically resected material	surgically resected material	none	Homo sapiens	colorectal cancer, LCM
GSM1567154	Gene expression profile of surgically resected material	surgically resected material	none	Homo sapiens	colorectal cancer, LCM
GSM1567155	Gene expression profile of surgically resected material	surgically resected material	distant metastasis	Homo sapiens	colorectal cancer, LCM
GSM1567156	Gene expression profile of surgically resected material	surgically resected material	none	Homo sapiens	colorectal cancer, LCM
GSM1567157	Gene expression profile of surgically resected material	surgically resected material	distant metastasis	Homo sapiens	colorectal cancer, LCM
GSM1567158	Gene expression profile of surgically resected material	surgically resected material	none	Homo sapiens	colorectal cancer, LCM
GSM1567159	Gene expression profile of surgically resected material	surgically resected material	none	Homo sapiens	colorectal cancer, LCM
GSM1567160	Gene expression profile of surgically resected material	surgically resected material	none	Homo sapiens	colorectal cancer, LCM
GSM1567161	Gene expression profile of surgically resected material	surgically resected material	distant metastasis	Homo sapiens	colorectal cancer, LCM
GSM1567162	Gene expression profile of surgically resected material	surgically resected material	none	Homo sapiens	colorectal cancer, LCM
GSM1567163	Gene expression profile of surgically resected material	surgically resected material	none	Homo sapiens	colorectal cancer, LCM
GSM1567164	Gene expression profile of surgically resected material	surgically resected material	none	Homo sapiens	colorectal cancer, LCM
GSM1567165	Gene expression profile of surgically resected material	surgically resected material	none	Homo sapiens	colorectal cancer, LCM
GSM1567166	Gene expression profile of surgically resected material	surgically resected material	none	Homo sapiens	colorectal cancer, LCM
GSM1567167	Gene expression profile of surgically resected material	surgically resected material	none	Homo sapiens	colorectal cancer, LCM
GSM1567168	Gene expression profile of surgically resected material	surgically resected material	none	Homo sapiens	colorectal cancer, LCM
GSM1567169	Gene expression profile of surgically resected material	surgically resected material	none	Homo sapiens	colorectal cancer, LCM
GSM1567170	Gene expression profile of surgically resected material	surgically resected material	none	Homo sapiens	colorectal cancer, LCM
GSM1567171	Gene expression profile of surgically resected material	surgically resected material	none	Homo sapiens	colorectal cancer, LCM
GSM1567172	Gene expression profile of surgically resected material	surgically resected material	none	Homo sapiens	colorectal cancer, LCM
GSM1567173	Gene expression profile of surgically resected material	surgically resected material	distant metastasis	Homo sapiens	colorectal cancer, LCM
GSM1567174	Gene expression profile of surgically resected material	surgically resected material	none	Homo sapiens	colorectal cancer, LCM
GSM1567175	Gene expression profile of surgically resected material	surgically resected material	none	Homo sapiens	colorectal cancer, LCM
GSM1567176	Gene expression profile of surgically resected material	surgically resected material	none	Homo sapiens	colorectal cancer, LCM
GSM1567177	Gene expression profile of surgically resected material	surgically resected material	none	Homo sapiens	colorectal cancer, LCM
GSM1567178	Gene expression profile of surgically resected material	surgically resected material	none	Homo sapiens	colorectal cancer, LCM
GSM1567179	Gene expression profile of surgically resected material	surgically resected material	none	Homo sapiens	colorectal cancer, LCM
GSM1567180	Gene expression profile of surgically resected material	surgically resected material	distant metastasis	Homo sapiens	colorectal cancer, LCM
GSM1567181	Gene expression profile of surgically resected material	surgically resected material	none	Homo sapiens	colorectal cancer, LCM
GSM1567182	Gene expression profile of surgically resected material	surgically resected material	none	Homo sapiens	colorectal cancer, LCM
GSM1567183	Gene expression profile of surgically resected material	surgically resected material	none	Homo sapiens	colorectal cancer, LCM
GSM1567184	Gene expression profile of surgically resected material	surgically resected material	none	Homo sapiens	colorectal cancer, LCM
GSM1567185	Gene expression profile of surgically resected material	surgically resected material	none	Homo sapiens	colorectal cancer, LCM
GSM1567186	Gene expression profile of surgically resected material	surgically resected material	none	Homo sapiens	colorectal cancer, LCM
GSM1567187	Gene expression profile of surgically resected material	surgically resected material	none	Homo sapiens	colorectal cancer, LCM
GSM1567188	Gene expression profile of surgically resected material	surgically resected material	none	Homo sapiens	colorectal cancer, LCM
GSM1567189	Gene expression profile of surgically resected material	surgically resected material	none	Homo sapiens	colorectal cancer, LCM
GSM1567190	Gene expression profile of surgically resected material	surgically resected material	none	Homo sapiens	colorectal cancer, LCM
GSM1567191	Gene expression profile of surgically resected material	surgically resected material	distant metastasis	Homo sapiens	colorectal cancer, LCM
GSM1567192	Gene expression profile of surgically resected material	surgically resected material	none	Homo sapiens	colorectal cancer, LCM
GSM1567193	Gene expression profile of surgically resected material	surgically resected material	none	Homo sapiens	colorectal cancer, LCM
GSM1567194	Gene expression profile of surgically resected material	surgically resected material	distant metastasis	Homo sapiens	colorectal cancer, LCM
GSM1567195	Gene expression profile of surgically resected material	surgically resected material	none	Homo sapiens	colorectal cancer, LCM
GSM1567196	Gene expression profile of surgically resected material	surgically resected material	none	Homo sapiens	colorectal cancer, LCM
GSM1567197	Gene expression profile of surgically resected material	surgically resected material	none	Homo sapiens	colorectal cancer, LCM
GSM1567198	Gene expression profile of surgically resected material	surgically resected material	distant metastasis	Homo sapiens	colorectal cancer, LCM
GSM1567199	Gene expression profile of surgically resected material	surgically resected material	none	Homo sapiens	colorectal cancer, LCM
GSM1567200	Gene expression profile of surgically resected material	surgically resected material	none	Homo sapiens	colorectal cancer, LCM
GSM1567201	Gene expression profile of surgically resected material	surgically resected material	none	Homo sapiens	colorectal cancer, LCM
GSM1567202	Gene expression profile of surgically resected material	surgically resected material	none	Homo sapiens	colorectal cancer, LCM
GSM1567203	Gene expression profile of surgically resected material	surgically resected material	none	Homo sapiens	colorectal cancer, LCM
GSM1567204	Gene expression profile of surgically resected material	surgically resected material	distant metastasis	Homo sapiens	colorectal cancer, LCM
GSM1567205	Gene expression profile of surgically resected material	surgically resected material	none	Homo sapiens	colorectal cancer, LCM
GSM1567206	Gene expression profile of surgically resected material	surgically resected material	none	Homo sapiens	colorectal cancer, LCM
GSM1567207	Gene expression profile of surgically resected material	surgically resected material	distant metastasis	Homo sapiens	colorectal cancer, LCM
GSM1567208	Gene expression profile of surgically resected material	surgically resected material	none	Homo sapiens	colorectal cancer, LCM
GSM1567209	Gene expression profile of surgically resected material	surgically resected material	distant metastasis	Homo sapiens	colorectal cancer, LCM
GSM1567210	Gene expression profile of surgically resected material	surgically resected material	distant metastasis	Homo sapiens	colorectal cancer, LCM
GSM1567211	Gene expression profile of surgically resected material	surgically resected material	none	Homo sapiens	colorectal cancer, LCM
GSM1567212	Gene expression profile of surgically resected material	surgically resected material	none	Homo sapiens	colorectal cancer, LCM
GSM1567213	Gene expression profile of surgically resected material	surgically resected material	distant metastasis	Homo sapiens	colorectal cancer, LCM
GSM1567214	Gene expression profile of surgically resected material	surgically resected material	none	Homo sapiens	colorectal cancer, LCM
GSM1567215	Gene expression profile of surgically resected material	surgically resected material	none	Homo sapiens	colorectal cancer, LCM
GSM1567216	Gene expression profile of surgically resected material	surgically resected material	distant metastasis	Homo sapiens	colorectal cancer, LCM
