# Supplementary material for: Recurrence‐associated gene signature optimizes recurrence‐free survival prediction of colorectal cancer
Source: Mol Oncol. 2017 Sep 23;11(11):1544–60. doi: 10.1002/1878-0261.12117 (PMC5664005; doi:10.1002/1878-0261.12117)
Supplement: Supplementary file 8 — Table S2. Basic characteristics of patients in three datasets. [file MOL2-11-1544-s008.xlsx]

## Sheet: Sheet1
Table S2. Basic characteristics of patients in three datasets.
	Training set (GSE17536)				Independent validation set (GSE14333)				Independent validation set (GSE33113)
	Number of	Low risk*	High risk*	Chi-square	Number of	Low risk*	High risk*	Chi-square	Number of	Low risk*		High risk*	Chi-square
	patients	(%)	(%)	test	patients	(%)	(%)	test	patients	(%)		(%)	test
				(p-value)
Sex
Male	76(52%)	43(57%)	33(43%)		104(53%)	58(56%)	46(44%)		41(47%)	20(48%)		19(43%)
Female	69(48%)	30(43%)	39(57%)	0.1587	93(47%)	41(44%)	52(56%)	0.135	47(53%)	22(52%)		25(57%)	0.8442
Age
<65	66(46%)	29(44%)	37(56%)		89(45%)	37(42%)	52(58%)		31(35%)	18(41%)		13(30%)
>65	79(54%)	44(56%)	35(44%)	0.2138	108(55%)	62(57%)	46(43%)	0.0386	57(65%)	26(59%)		31(70%)	0.372
histological differentiation
Well differentiated	15(10%)	6(40%)	9(60%)
Moderately differentiated	111(77%)	57(51%)	54(49%)	0.6953
Poorly differentiated	19(13%)	10(53%)	9(47%)
AJCC
I	24(16%)	14(58%)	10(42%)		33(17%)	23(70%)	10(30%)		0
II	55(38%)	28(51%)	27(49%)		86(44%)	44(51%)	42(49%)	0.0215#	89	45(51%)	45(51%)	44(49%)
III	56(39%)	24(43%)	32(57%)	0.3427	78(39%)	32(41%)	46(59%)		0
IV	10(7%)	7(70%)	3(30%)		0	0	0		0
Postoperative Chemotherapy
Yes					77(39%)	32(42%)	45(58%)
no					120(61%)	67(56%)	53(44%)	0.0704
Mutation
Kraf and Braf					88(45%)	63(72%)	25(28%)
Double wild
Braf-like mutation					65(33%)	23(35%)	42(65%)	<0.0001
Unpredictable					44(22%)	13(30%)	31(70%)
Tumor location
Left colon					83(42%)	43(52%)	40(48%)
Right colon					89(46%)	42(47%)	47(53%)	0.4891
Rectum					23(12%)	14(61%)	9(39%)
Recurrence status
Yes	36(25%)	7(20%)	29(80%)		43(22%)	9(21%)	34(79%)		18(20%)	5(28%)	5(28%)	13(72%)
no	109(75%)	66(61%)	43(39%)	<0.0001	154(78%)	90(58%)	64(42%)	<0.0001	71(80%)	40(56%)	40(56%)	31(44%)	0.0304
Recurrence free survival (months)
Range		3.64-134.55	0.92-119.21			1.80-122.72	0.92-119.21			4.67-119.97		1.80-102.17
Median		49.84	27.69			44.97	29.5			45.93		35.35
#GSE14333 supplies Dukes' staging information, which was converted to AJCC stage based on AJCC Colon and Rectum Cancer staging 7th Edition
